# Supplementary material for: Transcriptome sequencing revealed differences in the response of renal cancer cells to hypoxia and CoCl 2 treatment
Source: F1000Res. 2015 Dec 30;4:1518. [Version 1] doi: 10.12688/f1000research.7571.1 (PMC4712771; doi:10.12688/f1000research.7571.1)
Supplement: Raw per-gene expression counts for individual genes (see Methods) — The samples are labelled as untreated_1, untreated_2, untreated_3, CoCl 2_1, CoCl 2_2, CoCl 2_3, hypoxia_1, hypoxia_2, hypoxia_3 which correspond to 3 untreated samples, 3 samples treated with CoCl 2 and 3 samples in hypoxic conditions. [file f1000research-4-8152-s0000.tgz]

Archive with 1 entries (1 files):
- f1f3f303-17b3-4b40-aea3-5b81d28317ba_gene_exp.tab.txt
