# Supplementary material for: Transcriptome sequencing revealed differences in the response of renal cancer cells to hypoxia and CoCl 2 treatment
Source: F1000Res. 2015 Dec 30;4:1518. [Version 1] doi: 10.12688/f1000research.7571.1 (PMC4712771; doi:10.12688/f1000research.7571.1)
Supplement: Raw per-gene expression counts for individual genes (see Methods) — The samples are labelled as untreated_1, untreated_2, untreated_3, CoCl 2_1, CoCl 2_2, CoCl 2_3, hypoxia_1, hypoxia_2, hypoxia_3 which correspond to 3 untreated samples, 3 samples treated with CoCl 2 and 3 samples in hypoxic conditions. [file f1000research-4-8152-s0000.tgz › f1f3f303-17b3-4b40-aea3-5b81d28317ba_gene_exp.tab.txt]

untreated_1	CoCl2_1	untreated_2	CoCl2_2	untreated_3	CoCl2_3	hypoxia_1	hypoxia_2	hypoxia_3
ENSG00000000003	1160	539	1285	593	1194	653	1178	1345	1233
ENSG00000000005	0	1	2	0	3	2	0	1	0
ENSG00000000419	1028	634	1054	714	1089	590	534	678	645
ENSG00000000457	466	361	433	425	407	338	353	401	403
ENSG00000000460	872	573	865	668	887	583	787	737	755
ENSG00000000938	8	25	16	13	25	17	1	5	5
ENSG00000000971	12	11	17	34	24	20	9	7	7
ENSG00000001036	854	726	1061	628	829	810	1250	1294	1138
ENSG00000001084+ENSG00000231683	1051	1324	1218	1690	1058	1522	822	784	675
ENSG00000001167	1040	864	1163	871	1172	886	1044	1005	1008
ENSG00000001460	353	362	382	439	417	238	233	254	261
ENSG00000001461	983	845	1129	901	1025	797	768	850	874
ENSG00000001497	2044	2144	2289	2271	2435	1865	2153	2041	1983
ENSG00000001561	216	107	191	106	173	126	153	141	133
ENSG00000001617	126	133	171	187	207	91	184	177	162
ENSG00000001626	63	76	93	92	80	83	35	35	38
ENSG00000001629	891	517	871	699	987	623	652	493	587
ENSG00000001630+ENSG00000240720	1710	1356	1765	1439	1720	1421	951	815	905
ENSG00000001631+ENSG00000243107	1172	540	1315	655	1260	661	898	860	896
ENSG00000002079	72	81	66	117	80	80	36	31	35
ENSG00000002330	421	354	560	430	583	379	595	564	555
ENSG00000002549	1364	955	1343	1032	1382	944	1034	1174	1176
ENSG00000002586	3800	2837	4047	3257	4153	2650	2680	3624	2825
ENSG00000002587	2	5	1	3	8	9	2	1	3
ENSG00000002726	19	16	13	30	23	22	7	8	5
ENSG00000002745	5	7	3	5	3	12	6	2	2
ENSG00000002746	269	298	301	428	350	305	175	158	168
ENSG00000002822	1098	827	1267	973	1246	819	947	949	939
ENSG00000002834	1049	1050	1283	1062	1122	852	1050	1087	1057
ENSG00000002919	409	406	344	378	440	370	398	340	365
ENSG00000002933	0	0	0	0	0	0	0	5	3
ENSG00000003056	1277	1268	1713	1365	1478	1178	1491	1446	1477
ENSG00000003137	88	40	105	38	84	46	81	104	69
ENSG00000003147	84	80	105	76	83	65	74	54	69
ENSG00000003249	564	308	650	319	620	275	394	404	423
ENSG00000003393	642	780	805	862	688	715	577	560	602
ENSG00000003400	84	79	102	113	113	94	42	72	59
ENSG00000003402	348	306	421	373	451	297	381	380	393
ENSG00000003436	186	162	156	194	171	198	122	87	99
ENSG00000003509	869	557	878	657	840	567	558	534	553
ENSG00000003756+ENSG00000004534	5124	4776	5924	5685	5683	4675	4598	4582	4374
ENSG00000003987	84	99	107	110	79	95	52	48	41
ENSG00000003989	1483	1056	1555	1006	1491	1081	872	946	1015
ENSG00000004059+ENSG00000106328	1440	844	1706	888	1621	676	1785	1859	1798
ENSG00000004142	1763	821	1997	918	1820	748	2152	2358	2242
ENSG00000004399	926	928	1097	786	1141	485	3768	3914	3880
ENSG00000004455	5281	3413	5927	3814	5532	3260	4957	5178	5152
ENSG00000004468	115	115	135	142	148	115	72	59	63
ENSG00000004478	6787	4073	7024	4317	6972	3443	7360	7526	6910
ENSG00000004487	4120	2749	4419	3027	4785	2700	3375	3444	3438
ENSG00000004660	601	843	649	894	701	876	833	960	847
ENSG00000004700	1049	813	1024	982	1058	860	786	775	781
ENSG00000004766	507	394	576	459	550	537	334	320	323
ENSG00000004776	18	24	22	55	18	23	26	19	19
ENSG00000004777	143	108	125	157	172	100	192	215	183
ENSG00000004779	1390	1041	1665	991	1634	1092	1472	1558	1549
ENSG00000004799	4	6	12	5	12	10	0	3	2
ENSG00000004809	13	18	22	14	14	10	8	2	1
ENSG00000004838	39	77	34	68	44	29	61	52	61
ENSG00000004846	91	136	119	186	134	118	51	39	49
ENSG00000004848	2	3	7	4	5	2	0	2	4
ENSG00000004864	1473	728	1578	811	1550	804	1110	1293	1155
ENSG00000004897	3200	2271	3282	2598	3221	2145	1931	2009	1996
ENSG00000004948	28	23	32	25	22	24	5	8	19
ENSG00000004961	760	495	855	618	901	472	631	657	625
ENSG00000004975	1086	1019	1117	1157	1087	899	1018	1079	1099
ENSG00000005001	0	0	1	2	0	0	0	0	0
ENSG00000005007	3753	5357	4178	5830	4280	4535	3983	4452	3911
ENSG00000005020	1208	940	1223	1082	1238	951	800	872	898
ENSG00000005022	5450	4157	5962	3604	5316	3769	6704	7313	7232
ENSG00000005059	702	345	739	487	739	444	512	478	457
ENSG00000005073	640	537	720	585	680	406	695	727	628
ENSG00000005075	2320	1572	2761	1862	2934	1446	2213	2629	2304
ENSG00000005100	2016	1716	2076	1892	2041	1641	1677	1754	1670
ENSG00000005102	23	32	30	62	46	33	10	9	6
ENSG00000005108	97	102	116	138	116	128	67	59	51
ENSG00000005156	1151	690	1428	620	1363	624	1069	1059	1034
ENSG00000005175	1563	1194	1725	1403	1792	1413	991	872	949
ENSG00000005187	165	115	219	145	194	104	164	174	154
ENSG00000005189	173	132	215	168	143	155	157	139	136
ENSG00000005194	727	682	832	643	740	580	948	990	968
ENSG00000005206	724	593	823	765	836	482	1426	1585	1333
ENSG00000005238	14	27	27	42	33	34	23	25	30
ENSG00000005243	20	29	27	32	21	23	13	15	15
ENSG00000005249	543	351	624	392	492	352	259	301	311
ENSG00000005302	554	487	517	496	634	431	550	582	647
ENSG00000005339	4073	4072	4432	4306	4478	3897	2570	2391	2529
ENSG00000005379	4	2	2	2	3	2	2	1	0
ENSG00000005381	3	1	3	6	2	5	4	1	1
ENSG00000005421+ENSG00000105852	47	30	44	52	45	42	25	16	13
ENSG00000005436	2625	1401	2660	1497	2466	1656	1329	1330	1421
ENSG00000005448	320	248	384	229	301	180	627	585	551
ENSG00000005469	200	129	188	150	221	144	174	141	154
ENSG00000005471	46	33	33	55	39	28	19	26	18
ENSG00000005483	2269	1761	2409	1884	2467	1811	1167	1085	1098
ENSG00000005486	771	1169	839	1220	933	905	898	983	825
ENSG00000005513	102	51	102	53	93	45	109	87	88
ENSG00000005700	914	569	949	780	963	604	667	630	646
ENSG00000005801	839	823	1051	961	1014	947	728	511	783
ENSG00000005810	5329	2929	5237	3061	5084	3193	3445	3351	3413
ENSG00000005812	1660	1235	1716	1417	1721	1268	1055	1089	980
ENSG00000005844	74	110	86	159	118	110	28	21	27
ENSG00000005882	430	354	502	338	477	288	555	648	788
ENSG00000005884	126	90	83	87	110	69	129	147	126
ENSG00000005889	1642	1962	1849	2174	1856	2093	1055	903	1011
ENSG00000005893	1515	1303	1527	1494	1490	1281	1046	1062	1050
ENSG00000005955	2269	3063	2400	3306	2387	2781	1581	1593	1510
ENSG00000005961	79	39	97	70	124	54	136	119	126
ENSG00000005981	8	5	12	12	15	7	1	2	5
ENSG00000006007	1225	776	1278	884	1066	926	1121	1168	1123
ENSG00000006015	433	308	569	451	602	248	473	529	453
ENSG00000006016	188	94	185	153	201	110	242	294	227
ENSG00000006025	16	5	30	14	13	11	51	67	80
ENSG00000006042	661	334	671	394	634	319	855	903	846
ENSG00000006047	8	7	9	13	12	6	11	19	11
ENSG00000006059	0	0	0	0	0	0	0	0	0
ENSG00000006062	245	549	279	609	270	450	166	194	163
ENSG00000006071	141	94	170	110	167	92	210	207	203
ENSG00000006074	0	1	0	1	1	0	0	0	0
ENSG00000006075	0	0	0	0	0	0	0	0	0
ENSG00000006114	826	619	833	801	799	684	552	528	588
ENSG00000006116	36	46	40	73	35	42	12	14	10
ENSG00000006118	891	572	1031	612	1155	433	1081	1106	1057
ENSG00000006125	4679	3115	4899	3110	4427	2864	3585	3458	3478
ENSG00000006128	0	0	0	0	0	0	0	0	0
ENSG00000006194	540	743	597	784	620	705	550	557	576
ENSG00000006210	0	6	1	7	3	4	3	2	0
ENSG00000006283	54	27	77	50	104	36	60	102	48
ENSG00000006327	54	243	50	239	59	151	146	138	87
ENSG00000006377	216	215	212	208	198	141	173	159	175
ENSG00000006432	379	319	411	368	411	346	272	212	190
ENSG00000006451	1286	727	1261	829	1340	836	737	764	662
ENSG00000006453	6364	7215	6721	7064	6225	7170	6915	6769	6587
ENSG00000006459	734	680	719	854	684	816	357	385	388
ENSG00000006468	62	61	58	93	76	77	22	32	29
ENSG00000006530	1426	761	1191	822	1282	810	1090	993	1072
ENSG00000006534	45	55	34	54	43	31	68	82	58
ENSG00000006555	8	7	3	9	8	3	3	4	2
ENSG00000006576	843	522	822	696	763	536	518	430	450
ENSG00000006606	22	26	23	36	39	34	12	10	13
ENSG00000006607	996	768	1093	871	1037	813	674	684	710
ENSG00000006611	120	47	127	53	177	37	132	142	132
ENSG00000006625	1338	1155	1291	1201	1268	1233	896	1126	970
ENSG00000006634	1048	747	1079	720	1066	669	681	604	685
ENSG00000006638	110	79	151	122	133	68	60	76	80
ENSG00000006652+ENSG00000181016	912	2310	1125	2313	929	2414	1077	1218	1186
ENSG00000006659	0	0	0	0	0	0	0	0	0
ENSG00000006695	475	415	558	521	544	447	349	423	413
ENSG00000006704	1053	711	1133	955	1182	717	741	669	727
ENSG00000006712	2071	1731	2217	2122	2440	1541	1695	1667	1601
ENSG00000006715	1040	527	1169	591	1101	597	771	737	805
ENSG00000006740	555	537	593	700	670	549	421	401	402
ENSG00000006744	2601	2031	3036	2002	2646	1674	3115	3364	3055
ENSG00000006747	11	21	21	18	28	22	9	4	3
ENSG00000006756	14	15	17	35	19	11	12	8	4
ENSG00000006757	93	80	129	78	84	54	142	125	153
ENSG00000006788	63	55	54	110	75	64	20	27	34
ENSG00000006831	2385	3086	2658	3163	2570	2827	2796	2672	2554
ENSG00000007001	81	57	85	89	79	93	36	37	39
ENSG00000007038	0	0	0	0	0	2	0	0	0
ENSG00000007047	946	646	1137	752	1081	579	781	770	709
ENSG00000007080	3696	2178	4188	2546	4260	1906	2741	2775	2695
ENSG00000007129	36	31	30	28	39	27	23	22	20
ENSG00000007168	2490	2170	2690	2392	2491	2403	1979	2010	1898
ENSG00000007171	89	52	154	57	103	36	126	156	166
ENSG00000007174	261	312	294	449	400	345	122	86	121
ENSG00000007216	14	15	15	32	16	20	11	2	3
ENSG00000007237	324	391	404	520	485	326	207	167	218
ENSG00000007255	144	109	177	134	179	83	92	133	126
ENSG00000007264	986	381	1120	476	994	335	1159	1102	1147
ENSG00000007306	1	0	0	3	1	0	0	0	0
ENSG00000007312	0	0	0	0	0	2	0	0	0
ENSG00000007314	57	48	58	46	85	50	64	66	48
ENSG00000007341	710	548	750	737	735	680	575	542	477
ENSG00000007350	45	75	48	80	65	51	21	17	23
ENSG00000007372	853	1053	950	1146	791	998	618	677	682
ENSG00000007376	1116	1006	1178	1111	1171	789	1260	1371	1253
ENSG00000007384	82	141	129	158	118	135	174	167	147
ENSG00000007392	1788	2038	2147	2344	2284	1850	1423	1439	1360
ENSG00000007402	380	249	389	307	480	208	499	477	464
ENSG00000007516	307	239	331	233	330	147	348	386	297
ENSG00000007520	890	645	1000	629	1009	526	968	962	891
ENSG00000007545+ENSG00000206053	5157	3531	5796	3817	5520	3478	4353	4698	4344
ENSG00000007866	158	178	216	191	257	170	180	197	224
ENSG00000007908	0	0	1	3	3	1	1	3	0
ENSG00000007923	2427	1975	2896	2142	2676	1810	2480	2698	2608
ENSG00000007933	23	13	17	24	29	14	11	13	18
ENSG00000007944	198	244	274	279	248	288	190	230	210
ENSG00000007952	1033	1057	1143	1152	1159	996	883	881	943
ENSG00000007968	1075	1805	1217	2085	1047	1652	731	758	723
ENSG00000008018	2217	2347	2501	2215	2315	2210	2594	2579	2659
ENSG00000008056	297	346	374	360	319	297	674	764	756
ENSG00000008083	1476	1269	1661	1495	1561	1305	1209	1258	1126
ENSG00000008086	250	292	313	345	347	289	160	135	135
ENSG00000008118	2	1	4	1	2	0	0	1	0
ENSG00000008128	3001	19325	18008	5078	3775	12902	11505	8589	8398
ENSG00000008130	1955	1514	2000	1746	1989	1595	2359	2542	2469
ENSG00000008196	0	0	0	0	0	0	0	0	0
ENSG00000008197	16	15	13	20	12	17	7	1	3
ENSG00000008226	254	320	305	371	358	277	296	355	325
ENSG00000008256	772	736	799	922	828	703	607	687	623
ENSG00000008277	736	450	710	592	696	486	408	386	344
ENSG00000008282	831	659	815	733	816	698	640	678	626
ENSG00000008283	113	101	125	111	114	81	134	182	149
ENSG00000008294	3574	3637	3712	4233	3875	3793	2699	2475	2494
ENSG00000008300	128	368	159	410	189	329	317	303	295
ENSG00000008311	1032	405	996	469	990	402	584	512	459
ENSG00000008323	17	35	14	43	24	38	8	6	36
ENSG00000008324	373	321	384	342	367	284	366	346	404
ENSG00000008382	477	390	596	479	661	366	442	522	468
ENSG00000008394	1574	941	1551	1025	1592	1030	1293	1224	1292
ENSG00000008405	1068	703	1118	855	950	739	800	821	786
ENSG00000008438	22	9	27	28	25	12	38	23	32
ENSG00000008441	1575	907	1874	1191	1919	762	1075	1145	1036
ENSG00000008513	459	527	515	595	511	485	298	291	311
ENSG00000008516	279	126	289	192	305	119	370	327	346
ENSG00000008710	3111	4559	3462	5049	3549	3744	5674	5978	5384
ENSG00000008735	1057	693	1235	920	1419	636	978	1051	1103
ENSG00000008838	2717	1690	3249	1610	2788	1363	3350	3366	3325
ENSG00000008853	255	259	312	278	342	235	269	270	276
ENSG00000008869	959	701	1067	845	1004	815	583	629	650
ENSG00000008952	2455	1501	2351	1880	2662	1496	1424	1345	1333
ENSG00000008988+ENSG00000238650	8067	9513	8459	8306	7494	8433	11623	12243	11438
ENSG00000009307	20292	14009	20692	14027	19697	14429	17105	16144	16891
ENSG00000009335	3632	2753	3901	3231	3730	2810	2700	2839	2883
ENSG00000009413	2460	1998	2430	2304	2439	2444	1301	1153	1178
ENSG00000009694	207	220	234	291	277	241	136	143	130
ENSG00000009709	162	133	214	171	192	134	79	110	108
ENSG00000009724	149	217	171	245	190	179	103	104	103
ENSG00000009765	7	20	20	30	20	15	8	13	1
ENSG00000009780	499	356	523	423	543	357	332	352	388
ENSG00000009790	90	55	75	72	92	63	83	73	66
ENSG00000009830	767	706	921	724	890	643	893	1000	991
ENSG00000009844	1344	1146	1410	1191	1342	1232	1003	1065	1069
ENSG00000009950	366	196	452	348	469	231	614	618	535
ENSG00000009954	5404	4495	5991	5159	6091	4499	4097	3931	3724
ENSG00000010017	1223	847	1432	1028	1306	1035	881	796	717
ENSG00000010030	20	43	21	81	29	63	36	25	35
ENSG00000010072	2215	1154	2338	1366	2237	1161	1289	1228	1243
ENSG00000010165	1218	1035	1294	959	1331	941	1349	1451	1296
ENSG00000010244+ENSG00000207928	5393	3255	5764	3981	5621	3278	4039	3690	3849
ENSG00000010256	3033	2222	3533	2108	3065	1769	3697	4152	3968
ENSG00000010270	491	415	600	410	606	438	505	536	551
ENSG00000010278	653	251	587	223	640	198	623	703	643
ENSG00000010292	5537	4114	6139	4047	5769	3673	4702	4995	4925
ENSG00000010295	729	536	948	725	895	458	975	962	946
ENSG00000010310	32	45	34	42	38	31	18	30	32
ENSG00000010318	283	198	281	286	356	220	307	266	312
ENSG00000010319	98	24	123	40	110	29	172	175	188
ENSG00000010322	1715	1499	2033	1621	1838	1168	2262	2424	2303
ENSG00000010327	263	123	282	161	283	114	253	276	268
ENSG00000010361	654	420	639	435	698	345	1013	991	968
ENSG00000010379	37	45	26	80	43	53	15	11	17
ENSG00000010438	28	31	36	63	55	43	17	13	15
ENSG00000010539	280	332	255	317	268	276	234	236	248
ENSG00000010610	57	39	65	61	64	59	28	39	31
ENSG00000010671	33	55	36	90	50	45	17	11	16
ENSG00000010704	14	46	20	44	12	17	5	4	14
ENSG00000010803	1203	924	1308	1188	1278	974	892	872	880
ENSG00000010810	2151	3963	2383	3867	2362	4002	1774	1841	1736
ENSG00000010818	445	425	473	439	431	413	318	320	335
ENSG00000010932	457	266	456	305	420	266	302	332	303
ENSG00000011007	2001	1517	2206	1440	2099	1405	1679	1529	1691
ENSG00000011009	631	462	803	602	719	492	710	796	765
ENSG00000011028	399	286	364	376	450	278	326	311	295
ENSG00000011083	10	13	15	26	9	18	6	3	4
ENSG00000011105	3161	3517	3244	3403	2864	3009	4510	4229	4147
ENSG00000011114	1401	1174	1493	1370	1614	1342	645	733	756
ENSG00000011132	228	269	351	278	339	185	298	374	345
ENSG00000011143	243	214	315	131	252	136	382	388	413
ENSG00000011198	296	381	319	358	358	344	263	243	245
ENSG00000011201	88	96	104	168	128	126	37	18	34
ENSG00000011243	1797	2340	1982	2784	2055	2072	1543	1443	1526
ENSG00000011258	878	631	947	748	915	772	482	435	424
ENSG00000011260	1742	1250	1844	1479	1736	1388	1266	1271	1244
ENSG00000011275	1661	1502	1906	1765	1824	1570	1357	1381	1349
ENSG00000011295+ENSG00000243686	1688	1305	1713	1487	1809	1392	1380	1383	1258
ENSG00000011304	16407	16694	18494	17406	18153	14726	14665	15394	14774
ENSG00000011332	251	235	278	201	362	181	306	350	349
ENSG00000011347+ENSG00000256443	258	143	318	182	257	148	211	206	201
ENSG00000011376	1097	748	1206	863	1211	697	1040	1106	1048
ENSG00000011422	94	176	93	179	133	186	107	125	79
ENSG00000011426	3748	2851	3740	2764	3495	2798	2638	2585	2568
ENSG00000011451	2598	2253	3026	2336	3067	1804	2414	2438	2462
ENSG00000011465	20	13	15	26	19	20	5	6	8
ENSG00000011478	516	403	587	528	722	323	420	514	424
ENSG00000011485	2608	2206	3016	2333	2886	1823	2704	3007	2775
ENSG00000011523	732	526	780	599	705	628	620	560	512
ENSG00000011566	711	632	750	804	789	765	516	518	521
ENSG00000011590+ENSG00000241762+ENSG00000239352	29	31	22	46	31	36	15	14	9
ENSG00000011600	2	4	2	5	1	3	0	2	0
ENSG00000011638	108	80	149	97	100	53	56	88	72
ENSG00000011677	169	135	155	170	164	158	92	87	76
ENSG00000012048	2753	2191	2688	2533	2796	2259	2076	2022	2006
ENSG00000012061	1578	1334	1725	1567	1917	1175	1104	1178	1096
ENSG00000012124	13	20	15	31	26	25	7	5	10
ENSG00000012171	14	62	21	32	20	22	83	61	70
ENSG00000012211	321	306	288	389	295	248	382	405	361
ENSG00000012223	6	8	8	8	8	4	0	1	0
ENSG00000012232	1016	975	1225	1015	1074	1014	853	878	921
ENSG00000012504	43	53	56	107	50	49	23	23	19
ENSG00000012660	2043	2174	2254	2318	2214	2372	1674	1606	1550
ENSG00000012779	85	76	102	117	101	73	74	63	52
ENSG00000012817	11	3	5	11	7	14	1	1	2
ENSG00000012822	435	649	459	600	498	424	498	440	488
ENSG00000012963+ENSG00000259066+ENSG00000153485	1431	1253	1551	1267	1488	1115	1356	1451	1467
ENSG00000012983	1628	1223	1974	1175	1793	1269	1048	1094	1070
ENSG00000013016	308	122	314	128	262	106	305	292	307
ENSG00000013275	1420	1273	1642	1311	1454	1168	1973	1950	1909
ENSG00000013288	469	411	544	480	516	399	633	580	572
ENSG00000013293	47	63	73	80	78	71	27	17	17
ENSG00000013297	190	225	244	300	238	235	100	86	84
ENSG00000013306	2935	2143	3199	2235	2961	1666	3486	3912	3381
ENSG00000013374	1881	1540	2172	1676	2339	1430	1604	1544	1471
ENSG00000013375	1051	944	1134	984	1004	1085	944	869	1017
ENSG00000013392	46	39	50	33	40	29	51	47	54
ENSG00000013441	945	1170	1033	1272	992	1297	653	600	601
ENSG00000013503	1015	571	1159	596	1111	549	791	782	728
ENSG00000013523	790	484	995	602	828	436	890	962	812
ENSG00000013561	640	579	732	592	613	596	648	576	629
ENSG00000013563	326	213	473	292	523	141	534	547	651
ENSG00000013573	2865	3034	3492	3330	3157	2798	4178	3986	3895
ENSG00000013583	577	423	492	362	562	326	529	426	451
ENSG00000013619	234	157	272	192	250	162	134	128	155
ENSG00000013725	20	38	27	42	45	34	10	5	7
ENSG00000014123	499	315	576	294	474	245	447	354	505
ENSG00000014138	1447	822	1598	848	1440	816	1473	1565	1591
ENSG00000014164	679	637	769	738	750	592	597	602	590
ENSG00000014216	1261	612	1383	707	1342	534	1137	1348	1287
ENSG00000014257	56	45	50	60	41	55	24	19	17
ENSG00000014641	2101	1410	2559	1327	2058	1617	2234	2642	2368
ENSG00000014824	1921	1006	2043	978	2008	1168	1337	1100	1203
ENSG00000014914	15	43	35	79	30	58	65	54	84
ENSG00000014919	1152	757	1188	838	1154	682	958	894	903
ENSG00000015133	1171	1031	1464	1206	1345	902	983	873	823
ENSG00000015171	1242	726	1235	884	1187	785	936	862	906
ENSG00000015285	22	38	17	43	33	32	16	19	28
ENSG00000015413	22	30	25	46	30	37	17	11	11
ENSG00000015475	718	327	767	348	746	304	676	595	742
ENSG00000015479	14387	12651	14758	13742	14280	13259	10163	9615	9869
ENSG00000015520	32	36	36	56	33	35	16	14	28
ENSG00000015532	569	477	620	563	622	396	513	730	686
ENSG00000015568	4437	3757	4439	3972	4153	4144	2954	2825	2715
ENSG00000015592	10	7	7	10	7	12	2	4	5
ENSG00000015676	2850	3149	3251	3159	2747	2751	3538	3651	3828
ENSG00000016082	136	139	164	132	151	161	128	85	111
ENSG00000016391	396	151	450	160	406	142	430	388	354
ENSG00000016402	13	14	12	20	22	22	5	2	6
ENSG00000016490	14	20	18	22	20	17	5	3	3
ENSG00000016602	10	7	9	14	9	5	2	4	1
ENSG00000016864	762	506	678	457	667	480	677	681	668
ENSG00000017260+ENSG00000249179	2080	1759	2165	1682	2050	1787	1534	1298	1567
ENSG00000017373	285	113	264	129	296	75	276	284	281
ENSG00000017427	27	33	39	34	37	53	31	22	29
ENSG00000017483	14	9	16	24	20	11	14	8	12
ENSG00000017621	30	24	16	20	29	16	27	25	21
ENSG00000017797	1606	1163	1695	1195	1646	995	952	1024	1054
ENSG00000018189	821	631	812	820	870	695	499	498	458
ENSG00000018236	99	113	100	137	122	115	31	50	37
ENSG00000018280	13	18	23	43	17	15	10	8	17
ENSG00000018408	937	698	905	841	1007	798	516	507	427
ENSG00000018510	2298	1262	2309	1291	2404	1250	1506	1577	1538
ENSG00000018607	1	4	2	5	0	6	1	0	0
ENSG00000018610	949	1019	1078	1343	1101	1051	631	741	651
ENSG00000018625	16	11	0	16	5	5	1	5	3
ENSG00000018699	939	727	1129	860	1036	793	920	863	789
ENSG00000018869	26	54	18	34	17	38	21	26	29
ENSG00000019102+ENSG00000149564	91	184	96	193	90	177	75	82	70
ENSG00000019144	864	378	813	376	831	306	809	873	860
ENSG00000019169	3	2	1	5	7	6	3	1	2
ENSG00000019186	3	9	4	9	7	9	1	6	8
ENSG00000019485+ENSG00000214934	172	85	199	128	193	86	132	143	154
ENSG00000019505	24	12	23	11	28	15	21	21	21
ENSG00000019549	1053	791	1137	876	1019	802	779	738	718
ENSG00000019582	28	117	29	126	62	130	24	12	23
ENSG00000019991	15	19	28	35	26	23	12	4	5
ENSG00000020129	1271	887	1413	920	1448	724	1327	1446	1304
ENSG00000020181	599	644	630	701	673	528	513	540	532
ENSG00000020219	0	2	2	0	0	3	0	2	0
ENSG00000020256	1467	1397	1676	1534	1595	1260	1156	1100	1014
ENSG00000020577	537	323	612	419	568	365	381	384	323
ENSG00000020633	10	14	7	16	8	17	7	5	4
ENSG00000020922	1009	696	1201	827	1130	882	703	649	717
ENSG00000021300	108	47	118	65	100	24	111	93	93
ENSG00000021355	189	46	225	47	197	40	224	223	244
ENSG00000021461	22	33	30	45	38	34	7	7	8
ENSG00000021488	42	76	41	75	71	72	24	10	27
ENSG00000021574	698	551	716	637	696	516	355	295	365
ENSG00000021645	1359	948	1391	1275	1450	1003	669	650	568
ENSG00000021762	347	293	367	378	446	229	440	384	364
ENSG00000021776	3747	3515	3985	3665	3875	3464	4582	4537	4270
ENSG00000021826	205	105	283	165	210	127	224	277	208
ENSG00000021852	4	4	2	8	9	3	0	2	0
ENSG00000022267	2329	2453	2441	2425	2401	2292	2023	2282	2071
ENSG00000022355	1	2	4	10	4	1	0	1	0
ENSG00000022567	249	253	289	235	260	233	273	261	263
ENSG00000022840	3460	3954	3922	4319	4032	3132	3362	3398	3441
ENSG00000022976	408	224	411	226	454	209	485	504	363
ENSG00000023041	1097	669	1109	737	1148	627	795	866	849
ENSG00000023171	407	251	409	307	436	282	378	395	408
ENSG00000023191	2245	2353	2258	2100	2270	1799	2313	2620	2235
ENSG00000023228	2474	1598	2602	1649	2504	1556	1572	1731	1537
ENSG00000023287	2568	2296	2558	2445	2318	2424	1277	1155	1192
ENSG00000023318	1465	1206	1396	1335	1405	1212	1028	920	856
ENSG00000023330	808	977	881	852	853	832	877	887	958
ENSG00000023445	98	13	12	31	26	15	51	12	8
ENSG00000023516	1653	752	1642	813	1660	876	1039	983	1129
ENSG00000023572	336	243	354	351	353	306	336	259	426
ENSG00000023697	365	222	402	265	333	245	283	294	260
ENSG00000023734	3360	3272	3753	3638	3593	3530	2536	2720	2575
ENSG00000023839	191	239	188	310	234	248	131	107	133
ENSG00000023892	102	59	112	77	98	64	104	98	137
ENSG00000023909	1055	2495	1010	2828	1036	2863	760	727	713
ENSG00000024048	1190	767	1237	1087	1224	904	820	876	821
ENSG00000024422	217	96	228	131	489	117	128	175	171
ENSG00000024526	2238	1289	2234	1094	2211	1217	1513	1490	1332
ENSG00000024862	318	345	343	454	420	406	282	300	209
ENSG00000025039	537	422	564	407	563	416	265	356	343
ENSG00000025156	865	778	876	829	858	888	521	463	450
ENSG00000025293	1237	1122	1460	1322	1421	1154	911	797	890
ENSG00000025423	158	184	158	225	176	187	170	155	132
ENSG00000025434	242	156	348	259	293	171	268	279	238
ENSG00000025708+ENSG00000130489+ENSG00000177989	737	604	874	738	816	549	974	1083	980
ENSG00000025770	1935	2049	2229	2198	2248	1740	2354	2599	2378
ENSG00000025772	909	1032	996	907	991	953	1231	1329	1250
ENSG00000025796	2867	3372	3032	3806	3102	3645	1811	1714	1906
ENSG00000026025	23859	28047	26292	26888	24651	23890	23175	25097	24506
ENSG00000026036+ENSG00000243509+ENSG00000258366	770	452	888	495	853	440	1501	1524	1381
ENSG00000026297+ENSG00000249141+ENSG00000071242	1824	1572	1950	1879	2029	1501	1742	1607	1620
ENSG00000026508	18	23	21	36	31	22	15	11	5
ENSG00000026652	683	456	684	516	647	438	589	542	555
ENSG00000026751	6	6	5	6	8	15	2	2	2
ENSG00000026950	169	67	126	88	209	68	213	188	149
ENSG00000027001	409	263	467	270	509	247	370	394	349
ENSG00000027644	4	3	12	12	8	6	4	15	6
ENSG00000027697	661	780	824	667	699	724	525	488	470
ENSG00000027847	345	298	494	338	435	307	502	624	546
ENSG00000027869	127	42	124	67	135	30	176	249	242
ENSG00000028116	794	493	892	639	910	546	568	564	494
ENSG00000028137	15	17	10	37	28	29	2	6	6
ENSG00000028203	1091	803	1288	921	1176	886	742	802	887
ENSG00000028277	67	141	63	192	70	93	48	48	39
ENSG00000028310+ENSG00000188818+ENSG00000215247+ENSG00000206077	2216	1708	2298	1855	2212	1451	3071	2796	2818
ENSG00000028528	1013	910	1226	976	1183	897	980	1038	957
ENSG00000028839	401	428	386	395	347	389	291	303	267
ENSG00000029153	452	239	553	211	466	268	282	261	214
ENSG00000029363	12928	7079	13327	7511	13416	7326	8747	7939	8077
ENSG00000029364	1277	1167	1335	1143	1139	1195	1019	904	999
ENSG00000029534	408	271	492	313	576	231	489	509	473
ENSG00000029559	4	5	1	6	6	4	1	5	2
ENSG00000029639	504	236	561	276	507	234	366	392	326
ENSG00000029725	2992	1964	3023	2195	2817	1974	2182	2002	2113
ENSG00000029993	1949	1047	2152	1341	2238	1121	1959	2108	2412
ENSG00000030066+ENSG00000252941	3100	2083	3215	2265	3004	2288	2919	2792	2963
ENSG00000030110	571	453	568	510	595	364	712	664	706
ENSG00000030304	102	87	88	98	109	76	67	61	38
ENSG00000030419	22	40	15	34	23	23	2	13	12
ENSG00000030582	1354	2083	1532	2023	1421	1863	1544	1772	1489
ENSG00000031003	959	1139	1118	1172	1003	1143	775	680	780
ENSG00000031081	238	195	289	220	298	209	189	219	200
ENSG00000031544	64	66	70	62	66	67	30	24	26
ENSG00000031691	361	394	371	468	369	435	229	228	175
ENSG00000031698	2958	4333	3406	4391	3207	4149	2979	3175	3249
ENSG00000031823	2285	2230	2463	2487	2293	2140	2317	2310	2403
ENSG00000032219	738	662	703	723	767	628	264	243	236
ENSG00000032389	452	380	539	432	571	367	585	572	539
ENSG00000032444	858	881	1066	985	935	691	1187	1349	1211
ENSG00000032742	324	236	296	342	369	227	177	170	175
ENSG00000033011	541	433	631	443	574	309	709	748	740
ENSG00000033030	1033	1381	948	1621	932	1360	770	759	704
ENSG00000033050	2757	2580	2809	2695	2939	2329	3207	3307	3177
ENSG00000033100+ENSG00000211517	486	536	557	557	548	471	569	625	597
ENSG00000033122	253	230	277	316	327	247	124	152	136
ENSG00000033170	714	511	717	702	791	592	498	520	470
ENSG00000033178	1685	993	1731	1154	1772	1184	1141	908	1138
ENSG00000033327	231	232	278	318	295	284	166	179	163
ENSG00000033800	889	788	1010	856	947	849	624	574	493
ENSG00000033867	684	460	726	580	738	549	489	378	475
ENSG00000034053	691	443	850	488	690	410	754	748	707
ENSG00000034063	7060	7557	8066	8189	8221	6807	4683	4219	4364
ENSG00000034152	1134	1075	1366	1189	1348	866	1002	875	942
ENSG00000034239	6	10	7	6	6	5	3	1	4
ENSG00000034510	2877	1750	2954	1713	2962	1495	2996	3217	3114
ENSG00000034533	199	166	211	158	250	121	187	205	206
ENSG00000034677	560	489	669	521	672	534	387	320	374
ENSG00000034693+ENSG00000241847	733	398	798	477	666	370	680	677	745
ENSG00000034713	994	745	1083	771	964	618	763	766	809
ENSG00000034971	11	22	19	42	22	21	7	8	6
ENSG00000035115	313	347	308	319	292	301	248	285	259
ENSG00000035141	1520	844	1628	891	1725	804	1344	1513	1507
ENSG00000035403	4055	5624	4627	5898	4306	5868	3359	3427	3197
ENSG00000035499	845	405	808	445	790	434	574	507	503
ENSG00000035664	105	100	122	133	137	106	76	56	75
ENSG00000035681	1706	1280	1959	1229	1790	1172	2291	2372	2353
ENSG00000035687+ENSG00000240963	3488	1924	3497	2227	3439	2306	2426	2122	2224
ENSG00000035720	19	25	23	39	33	28	8	6	6
ENSG00000035928	2226	1686	2315	1876	2176	1553	1585	1577	1641
ENSG00000036054	686	583	727	757	709	616	399	424	345
ENSG00000036257	2972	2393	2753	2418	3048	2528	2181	2071	1961
ENSG00000036448	51	57	59	59	55	37	34	44	18
ENSG00000036473	33	48	42	71	45	50	23	8	12
ENSG00000036530	21	37	21	40	46	24	24	23	26
ENSG00000036549	2378	1757	2238	1725	2233	1733	1549	1455	1428
ENSG00000036565	6	5	3	6	2	9	3	3	1
ENSG00000036672	288	200	332	221	286	182	245	270	253
ENSG00000036828	39	48	46	56	54	49	15	26	25
ENSG00000037042	607	435	857	485	714	558	963	948	951
ENSG00000037241	690	343	800	379	700	346	743	744	816
ENSG00000037280	1376	926	1407	1089	1465	810	1694	1819	1732
ENSG00000037474	3514	2255	3844	2647	3580	2458	3057	3250	3397
ENSG00000037637	714	786	910	920	819	797	500	496	501
ENSG00000037749+ENSG00000164574	1594	1114	1677	1363	1593	1193	1240	1279	1314
ENSG00000037757	2970	2105	3299	2778	3368	1750	2183	2364	2257
ENSG00000037965	356	242	347	299	396	230	224	215	181
ENSG00000038002	105	81	128	91	120	85	138	165	110
ENSG00000038210	695	447	789	532	719	514	402	401	373
ENSG00000038219	2477	2242	2743	2608	2641	2319	1549	1316	1324
ENSG00000038274	1329	967	1433	898	1285	950	1115	1184	1069
ENSG00000038295	58	72	61	91	91	60	30	31	23
ENSG00000038358	1861	1480	2334	1569	2161	1170	2330	2330	2153
ENSG00000038382	2074	1360	2213	1433	2009	1315	1847	1889	1862
ENSG00000038427	1628	536	1759	514	1509	600	1262	1249	1216
ENSG00000038532	1203	916	1294	1128	1236	914	981	921	903
ENSG00000038945	111	99	98	154	108	129	50	54	37
ENSG00000039068	96	128	113	164	137	133	43	37	53
ENSG00000039123	3883	2535	3888	2489	3742	2536	2402	2077	2328
ENSG00000039139	75	80	75	122	103	71	34	27	43
ENSG00000039319	1197	701	1134	871	1156	862	740	771	774
ENSG00000039523	1007	538	1090	631	1163	465	917	969	894
ENSG00000039537	63	54	58	67	66	59	30	24	32
ENSG00000039560	1822	846	1907	939	1757	1004	1036	1194	1049
ENSG00000039600	36	57	38	83	50	43	23	17	14
ENSG00000039650	281	217	296	309	339	234	562	550	472
ENSG00000039987	7	17	10	29	8	18	7	10	0
ENSG00000040199	893	884	989	1038	995	856	497	527	525
ENSG00000040275	2553	1648	2978	1885	3014	1768	2130	2193	2012
ENSG00000040341+ENSG00000258677+ENSG00000104343	1527	1028	1657	1350	1638	1238	846	745	857
ENSG00000040487	233	294	280	318	304	238	306	380	362
ENSG00000040531	363	410	425	446	404	320	457	516	519
ENSG00000040608	79	60	96	81	75	64	92	99	101
ENSG00000040633	1153	794	1334	912	1371	687	912	1043	926
ENSG00000040731	25	46	39	79	59	55	13	11	15
ENSG00000040933	1352	997	1523	1017	1449	871	1157	988	984
ENSG00000041353	18	15	19	21	19	15	5	8	15
ENSG00000041357	9147	6480	9900	6423	9830	6570	8119	7934	7570
ENSG00000041515	152	169	189	256	205	174	83	72	80
ENSG00000041802	981	920	1024	1101	962	973	836	887	861
ENSG00000041880	69	45	53	52	86	17	148	144	154
ENSG00000041982	52	87	52	66	59	88	87	57	98
ENSG00000041988	741	919	953	863	887	728	844	908	897
ENSG00000042062	132	210	160	285	203	224	46	54	41
ENSG00000042088	848	440	849	498	818	426	817	743	713
ENSG00000042286	544	313	522	340	536	321	409	383	392
ENSG00000042317	278	201	244	233	282	205	216	154	184
ENSG00000042429	1073	1015	1256	1177	1121	1062	879	884	804
ENSG00000042445	538	565	690	632	545	486	774	944	897
ENSG00000042493	44	65	52	83	49	40	73	59	75
ENSG00000042753	1309	1280	1371	1210	1315	1147	1468	1707	1665
ENSG00000042781	173	204	186	306	254	194	78	91	87
ENSG00000042813	66	79	66	124	79	82	26	21	28
ENSG00000042832	43	85	43	83	58	70	15	18	13
ENSG00000042980	3	9	10	13	8	7	1	3	3
ENSG00000043039	70	110	88	132	97	94	67	57	63
ENSG00000043093	616	400	683	421	656	382	302	261	308
ENSG00000043143	186	80	215	107	193	83	215	208	282
ENSG00000043355	3698	3452	4020	3741	4239	2874	2750	2917	2959
ENSG00000043462	13	21	15	27	28	24	4	4	10
ENSG00000043514	553	536	599	591	587	578	509	492	474
ENSG00000043591	22	6	18	2	14	10	10	14	16
ENSG00000044012	0	0	0	0	0	0	0	0	0
ENSG00000044090	342	225	389	238	418	196	403	439	420
ENSG00000044115	3633	3611	4147	3559	3756	3343	3283	3683	3392
ENSG00000044446	833	502	993	619	913	500	828	956	873
ENSG00000044459	1031	587	1122	719	1091	633	586	592	578
ENSG00000044524	266	196	238	254	269	263	142	141	133
ENSG00000044574	6729	9857	7221	10320	7066	10085	8769	8900	8460
ENSG00000046604	3169	1379	3138	1642	2934	1445	2171	2239	2169
ENSG00000046647	167	188	254	173	291	158	164	175	175
ENSG00000046651	806	447	865	547	783	497	482	535	561
ENSG00000046653	456	236	504	258	407	255	263	275	265
ENSG00000046774	0	4	6	7	0	2	0	6	10
ENSG00000046889	98	65	139	111	124	76	39	37	43
ENSG00000047056	705	759	628	833	717	748	618	564	563
ENSG00000047188	2067	1103	2111	1141	2034	1153	1421	1371	1419
ENSG00000047230	906	474	985	652	1028	506	704	710	666
ENSG00000047249	1031	836	1107	954	1231	1020	902	821	895
ENSG00000047315	4636	3687	4772	3827	4699	3664	3837	3500	3772
ENSG00000047346	161	177	177	184	151	157	100	136	106
ENSG00000047410	9538	6332	10045	7140	9940	6481	6741	6201	6342
ENSG00000047457	112	71	137	118	109	76	82	86	88
ENSG00000047578	530	581	576	673	605	569	429	465	431
ENSG00000047579	438	346	514	447	451	394	329	379	300
ENSG00000047597	104	50	101	78	84	54	46	72	64
ENSG00000047617	112	123	136	134	133	95	58	70	60
ENSG00000047621	587	414	628	474	582	586	481	387	443
ENSG00000047634	5625	4717	6172	5186	5313	5249	3444	3474	3312
ENSG00000047644	52	121	65	152	91	120	25	24	34
ENSG00000047648	365	341	422	399	430	364	250	244	234
ENSG00000047849	5776	4530	6273	5085	6204	4375	4500	4664	4639
ENSG00000047932+ENSG00000047936	1821	1395	1813	1474	1887	1391	1351	1243	1242
ENSG00000048028	1183	1083	1314	1169	1256	1065	1048	908	848
ENSG00000048140	613	407	772	434	698	328	973	1049	840
ENSG00000048162	2054	1407	2324	1463	2109	1184	2323	2382	2279
ENSG00000048342	340	220	326	305	323	256	291	262	301
ENSG00000048392	584	511	725	603	759	584	428	373	369
ENSG00000048405	827	551	805	680	723	568	463	422	433
ENSG00000048462	7	8	4	4	4	12	5	0	0
ENSG00000048540	5	3	8	1	5	5	7	6	7
ENSG00000048544	850	570	877	625	912	488	533	466	479
ENSG00000048707	1323	882	1505	976	1407	907	1168	1178	1073
ENSG00000048740	80	92	117	129	103	94	34	45	28
ENSG00000048828	6073	2769	6272	3006	6239	2604	4741	4562	4705
ENSG00000048991	2432	1357	2763	1652	2746	1323	1342	1286	1370
ENSG00000049089	23	21	53	17	48	14	65	66	61
ENSG00000049130	428	417	449	449	399	443	267	288	249
ENSG00000049167+ENSG00000215032	516	361	552	433	508	374	233	290	229
ENSG00000049192	388	393	453	490	517	387	308	350	278
ENSG00000049239	692	427	658	585	763	404	672	597	609
ENSG00000049245	1314	687	1273	684	1331	735	1181	1225	1111
ENSG00000049246	115	159	131	211	144	167	71	70	57
ENSG00000049247	23	30	34	56	19	27	14	7	8
ENSG00000049249	26	36	28	66	35	31	20	13	6
ENSG00000049283+ENSG00000006282	163	61	176	94	164	48	566	666	422
ENSG00000049319	11	10	18	18	14	10	5	11	4
ENSG00000049323	993	500	1138	624	1127	507	566	570	514
ENSG00000049449	2257	1949	2382	2151	2189	1964	2171	2162	1929
ENSG00000049540	36	47	29	56	36	51	22	6	14
ENSG00000049541	2072	1839	2247	1845	2138	1712	1872	1991	1873
ENSG00000049618+ENSG00000229397	2622	2241	2951	2436	2952	2059	1593	1577	1546
ENSG00000049656	2534	2537	2898	2677	2823	2288	3321	3686	3548
ENSG00000049759	473	561	450	627	527	545	295	307	294
ENSG00000049768	43	38	48	71	55	32	79	34	45
ENSG00000049769	167	205	153	275	190	168	153	153	159
ENSG00000049860	1333	873	1322	947	1347	882	1222	1201	1176
ENSG00000049883	172	116	222	129	175	149	136	152	146
ENSG00000050030	196	136	204	193	206	147	104	129	115
ENSG00000050130	414	268	443	309	368	315	406	463	398
ENSG00000050165	31	2	8	12	26	7	27	44	33
ENSG00000050327	4	2	5	5	13	11	5	1	1
ENSG00000050344	543	885	634	1047	637	789	496	466	500
ENSG00000050393	534	447	564	426	561	409	405	405	379
ENSG00000050426	1099	1113	1237	1076	1122	795	985	1088	961
ENSG00000050438	96	134	104	151	151	121	82	66	47
ENSG00000050555	266	169	353	213	356	148	423	458	391
ENSG00000050628	37	67	59	103	73	77	16	28	22
ENSG00000050730	29	31	22	42	36	29	10	12	11
ENSG00000050748	1606	910	1712	1129	1646	929	1474	1565	1590
ENSG00000050767	225	264	231	400	290	260	132	108	120
ENSG00000050820	954	841	1110	1047	1018	729	883	1014	855
ENSG00000051009	307	454	411	502	421	404	435	552	447
ENSG00000051108	381	899	460	821	394	748	629	606	507
ENSG00000051128	229	127	228	121	312	98	250	241	168
ENSG00000051180	500	587	598	581	595	548	347	342	373
ENSG00000051341	3452	3507	3674	3471	3279	3265	3410	3633	3426
ENSG00000051382	3567	4630	3978	4315	3550	4553	3752	3847	3804
ENSG00000051523	633	351	856	411	829	309	1009	1100	895
ENSG00000051596	3254	2263	3660	2420	3523	2270	3130	3370	3144
ENSG00000051620	1322	691	1416	706	1403	702	1127	1101	1028
ENSG00000051825+ENSG00000257076	2191	1714	2458	1985	2384	1869	1298	1187	1205
ENSG00000052126	951	523	844	666	880	515	433	488	438
ENSG00000052344	1	8	5	2	1	8	8	6	8
ENSG00000052723	1508	902	1525	1031	1554	1076	1112	1025	991
ENSG00000052749	2218	2455	2685	2739	2634	2309	2724	2755	2786
ENSG00000052795	655	581	766	699	635	570	450	400	450
ENSG00000052802	477	278	422	317	397	268	241	274	270
ENSG00000052841	1490	1632	1585	1815	1584	1784	1084	1173	1056
ENSG00000052850	444	314	427	326	447	282	381	413	411
ENSG00000053108	142	159	165	174	172	151	79	69	60
ENSG00000053328	37	48	38	65	55	72	22	27	28
ENSG00000053371	715	354	826	338	649	253	673	741	701
ENSG00000053372	1866	1839	2273	1991	2272	1611	1912	1873	1736
ENSG00000053438	36	26	43	34	50	32	49	49	67
ENSG00000053501	214	208	197	247	279	201	283	262	309
ENSG00000053524	429	321	437	469	469	344	236	214	196
ENSG00000053702	189	136	205	185	197	153	81	69	93
ENSG00000053747	185	195	237	282	221	197	152	134	127
ENSG00000053770	669	369	647	431	641	422	510	502	516
ENSG00000053900	672	183	690	241	646	207	495	424	470
ENSG00000053918	872	340	988	423	948	381	484	446	458
ENSG00000054116	994	779	1135	803	1036	714	962	1014	904
ENSG00000054118	6036	4734	6472	5421	7072	4375	3790	3977	3932
ENSG00000054179	0	3	9	0	0	8	0	0	7
ENSG00000054277	1082	669	1077	750	1046	771	705	717	775
ENSG00000054282	683	536	632	679	738	559	523	510	525
ENSG00000054356	6	3	2	5	6	4	0	0	0
ENSG00000054392	209	214	198	294	249	202	111	133	126
ENSG00000054523	3034	2206	3188	2457	3175	2173	1928	1973	1935
ENSG00000054598	4872	5375	5047	6194	5501	4769	2966	2924	2766
ENSG00000054611	737	646	958	849	999	771	660	747	654
ENSG00000054654	2504	1480	2593	1682	2422	1417	1299	1338	1394
ENSG00000054690	525	228	559	305	592	216	627	655	629
ENSG00000054793	1117	810	1222	1004	1185	737	821	829	832
ENSG00000054796	5	5	5	11	7	6	1	1	2
ENSG00000054803	0	0	0	0	0	0	0	0	0
ENSG00000054938	20	14	21	34	32	23	15	11	11
ENSG00000054965	1837	1317	1925	1408	2025	1241	1585	1539	1446
ENSG00000054967	536	696	649	737	619	604	665	715	609
ENSG00000054983	250	101	255	154	213	146	151	132	128
ENSG00000055044+ENSG00000212309	6335	5346	6380	6140	6777	5463	4757	4616	4411
ENSG00000055070	3422	3738	4224	4106	3824	3499	3746	4022	3727
ENSG00000055118	45	44	61	63	50	35	23	37	16
ENSG00000055130	3306	2207	3233	2292	3219	2204	2572	2470	2512
ENSG00000055147	412	350	473	314	367	343	389	355	407
ENSG00000055163+ENSG00000204823	1823	956	2102	1079	1862	799	1302	1183	1161
ENSG00000055208+ENSG00000228408	1693	1216	1812	1351	1784	1161	1066	1033	1016
ENSG00000055211	875	571	993	781	867	764	516	446	472
ENSG00000055332	2630	995	2528	1272	2648	1008	1277	1033	1145
ENSG00000055483	1631	1682	1930	2063	1823	1599	1524	1605	1578
ENSG00000055609	3889	2951	4001	3303	3813	3258	2159	2050	2062
ENSG00000055732	280	167	364	227	312	217	225	334	258
ENSG00000055813	30	45	55	83	75	52	13	23	19
ENSG00000055917	2627	1964	2756	2343	2502	2398	1766	1518	1653
ENSG00000055950	910	639	1072	638	1008	564	1075	1221	1277
ENSG00000055957	2	3	4	6	4	5	1	1	6
ENSG00000056050	413	320	513	357	479	315	345	288	283
ENSG00000056277	517	617	551	742	539	755	201	192	215
ENSG00000056291	45	52	48	53	53	54	27	32	26
ENSG00000056487	338	442	378	536	435	401	296	336	261
ENSG00000056558	28	20	30	32	51	20	54	23	55
ENSG00000056586	2149	1646	2183	1693	2106	1696	1310	1178	1210
ENSG00000056661	914	725	1015	928	988	694	845	896	873
ENSG00000056678	0	0	0	0	0	0	0	0	0
ENSG00000056736	326	254	389	163	393	181	332	338	354
ENSG00000056972	392	373	414	424	398	404	381	320	288
ENSG00000056998	126	55	134	62	137	40	100	142	133
ENSG00000057019	995	858	1091	1052	1063	944	524	503	538
ENSG00000057149	0	1	0	0	0	0	0	0	0
ENSG00000057252	1620	1213	1605	1345	1707	1337	1072	1005	1029
ENSG00000057294	405	356	395	385	398	355	199	208	225
ENSG00000057468	161	296	181	365	169	326	98	122	103
ENSG00000057593	0	0	1	1	0	1	1	0	0
ENSG00000057608	6170	4072	6516	4286	6048	4178	4723	4786	4782
ENSG00000057657	8	8	15	7	14	16	5	1	7
ENSG00000057663	623	470	606	563	633	614	541	486	429
ENSG00000057704	206	166	222	181	250	179	133	157	148
ENSG00000057757	1075	1923	1200	1895	1169	1698	869	898	944
ENSG00000057935	1279	906	1307	1074	1475	899	1005	922	905
ENSG00000058056	820	441	845	562	826	522	577	517	516
ENSG00000058063	1123	727	1158	900	1129	867	635	641	538
ENSG00000058085	52	69	48	69	48	67	24	26	27
ENSG00000058262	4339	4600	4797	4842	4367	4138	4614	4671	4479
ENSG00000058272	1907	1547	2053	1789	2080	1696	971	924	966
ENSG00000058335	48	58	48	53	56	52	24	12	18
ENSG00000058404	66	43	63	64	71	46	34	34	43
ENSG00000058453	857	768	903	1062	1124	704	915	916	911
ENSG00000058600	1965	1648	2105	1899	2094	1390	1928	1902	1911
ENSG00000058668	763	630	887	793	907	681	735	734	734
ENSG00000058729	588	598	567	572	506	591	496	453	553
ENSG00000058799	249	251	244	266	242	274	237	230	232
ENSG00000058804	2642	1726	2474	2071	2617	1948	1857	1780	1805
ENSG00000059122	1019	1040	1098	1207	1182	973	794	886	795
ENSG00000059145	1188	1253	1464	1586	1609	999	1228	1350	1159
ENSG00000059377	211	163	182	207	227	163	119	104	102
ENSG00000059378	10	18	14	24	10	10	0	4	8
ENSG00000059573	3934	2457	3989	2447	3589	2164	3607	3945	3782
ENSG00000059588	2527	826	2710	1051	2430	909	2582	2470	2240
ENSG00000059691	450	388	567	420	537	365	428	617	493
ENSG00000059758	511	444	552	448	531	404	319	357	365
ENSG00000059769+ENSG00000244115+ENSG00000242616	1573	1223	1621	1560	1521	1267	1099	987	1007
ENSG00000059804	14	26	17	25	26	24	14	10	15
ENSG00000059915	65	74	105	104	88	67	111	124	145
ENSG00000060069	590	760	632	1030	701	749	453	495	419
ENSG00000060138	8051	9492	8797	11296	8265	9291	6513	7157	6774
ENSG00000060140	24	50	42	69	51	39	11	18	10
ENSG00000060237	5539	4846	5936	5309	5800	4575	4411	4196	4382
ENSG00000060303	26	10	16	14	18	12	6	12	12
ENSG00000060491	1780	1583	1913	1810	2136	1113	1602	1560	1421
ENSG00000060558	28	34	25	50	35	32	14	7	14
ENSG00000060566	41	50	42	61	45	46	16	14	17
ENSG00000060642	59	75	76	83	97	62	120	94	87
ENSG00000060656	3369	2167	3740	2281	3205	1862	2941	2987	3017
ENSG00000060688	2223	2047	2470	2045	2207	1799	1923	2070	2058
ENSG00000060709+ENSG00000256725	118	172	138	226	156	172	58	39	41
ENSG00000060718	90	79	103	106	125	97	53	50	48
ENSG00000060749	3398	2009	3410	2293	3241	2245	1930	1945	1847
ENSG00000060762	888	400	989	503	857	442	800	654	732
ENSG00000060982	2684	2190	2660	2489	2608	2471	1499	1315	1442
ENSG00000061273	556	457	738	380	681	303	783	824	768
ENSG00000061337	61	71	89	95	99	89	71	36	49
ENSG00000061455	405	233	438	302	394	243	232	249	269
ENSG00000061492	6	14	9	22	17	10	1	5	4
ENSG00000061656	23	33	36	37	32	33	73	55	48
ENSG00000061676	2807	2142	3222	2225	3142	2114	2506	2390	2180
ENSG00000061794	1158	1072	1167	1029	1178	964	1014	1070	968
ENSG00000061918	246	146	263	205	227	156	181	266	208
ENSG00000061936	2113	1780	2426	1888	2376	1579	1852	1746	1690
ENSG00000061938	786	630	1024	771	1174	542	933	900	861
ENSG00000061987	1209	642	1219	773	1090	723	845	778	745
ENSG00000062038	108	100	110	147	123	120	72	74	52
ENSG00000062096	33	69	55	80	76	66	24	13	30
ENSG00000062194	2444	2565	2639	2861	2667	2734	1592	1546	1557
ENSG00000062282	66	101	103	104	76	76	129	94	99
ENSG00000062370	129	172	121	231	137	201	126	83	123
ENSG00000062485+ENSG00000257727+ENSG00000135473+ENSG00000144785	10406	7773	11514	8093	11380	7098	9321	9544	9501
ENSG00000062524	8	18	12	18	16	26	9	18	10
ENSG00000062582	1296	1151	1382	1034	1354	970	1402	1499	1345
ENSG00000062598	437	517	494	537	472	568	649	637	629
ENSG00000062650	3322	2953	3606	3105	3589	2871	2282	2079	2115
ENSG00000062716	973	898	903	862	986	916	763	816	783
ENSG00000062725	1076	797	1173	898	1063	826	600	582	588
ENSG00000062822	2238	1804	2800	2183	2444	1498	2865	2917	2874
ENSG00000063015	36	50	31	69	54	52	12	14	17
ENSG00000063046	12963	13032	14153	14766	14283	12927	7701	7580	7476
ENSG00000063127	126	127	141	158	166	102	63	70	68
ENSG00000063169	780	978	958	1163	936	714	657	649	579
ENSG00000063176	462	585	549	655	539	470	426	474	465
ENSG00000063177	14178	22388	16332	20085	14664	18289	18452	19723	18560
ENSG00000063180	122	188	130	192	161	167	149	146	157
ENSG00000063241	681	503	833	471	658	373	926	875	961
ENSG00000063244	7398	6554	8105	7629	8578	5854	7718	7958	7374
ENSG00000063245	2156	1905	2235	2067	2432	1465	1622	1744	1868
ENSG00000063322	894	891	1004	1075	1081	857	855	956	908
ENSG00000063438+ENSG00000249915	2071	2120	2256	2380	2056	1912	2491	2424	2506
ENSG00000063515	0	0	2	2	0	0	0	0	0
ENSG00000063601	1251	745	1275	956	1217	781	1069	1016	933
ENSG00000063660	327	305	357	321	370	247	343	392	349
ENSG00000063761	363	308	392	366	417	288	296	325	342
ENSG00000063854	352	208	335	284	377	187	414	409	415
ENSG00000064012	499	348	511	422	465	348	381	359	363
ENSG00000064042	283	209	334	265	377	209	142	133	151
ENSG00000064102	2010	670	1880	783	1891	784	1489	1361	1426
ENSG00000064115	802	685	816	636	717	640	616	670	608
ENSG00000064195	7	4	4	0	5	0	2	4	5
ENSG00000064199	290	101	315	183	298	123	281	230	218
ENSG00000064201	7	1	10	2	3	1	7	9	14
ENSG00000064205	11	18	27	31	25	13	8	23	17
ENSG00000064218	3	3	9	6	9	7	2	4	5
ENSG00000064270	90	93	106	155	101	85	76	67	64
ENSG00000064300	12	46	16	50	11	30	19	23	20
ENSG00000064309	549	391	622	436	636	389	419	391	385
ENSG00000064313	1804	945	1918	1064	1837	1044	1393	1169	1273
ENSG00000064393	2724	1449	2893	1630	2973	1408	1008	1126	1084
ENSG00000064419	2117	1652	2110	1655	2098	1660	1985	2002	1952
ENSG00000064490	807	526	911	608	811	432	936	1153	1144
ENSG00000064545	1343	1100	1680	1208	1539	874	1522	1651	1490
ENSG00000064547	63	42	72	30	89	39	106	123	105
ENSG00000064601	1190	1212	1369	1247	1226	1046	1401	1374	1442
ENSG00000064607	2748	2023	2964	2452	2913	1960	2639	2777	2651
ENSG00000064651	1367	907	1402	1048	1211	944	769	720	739
ENSG00000064652	383	264	411	347	433	275	306	300	282
ENSG00000064655+ENSG00000239783	512	323	469	371	573	294	265	300	268
ENSG00000064666	1271	1220	1407	1544	1430	1105	716	860	773
ENSG00000064687	311	300	381	363	422	316	849	840	840
ENSG00000064692	66	58	79	56	84	63	63	46	47
ENSG00000064703	1436	832	1388	762	1249	836	1088	983	1088
ENSG00000064726	2158	1205	2241	1331	2174	1065	1669	1620	1437
ENSG00000064763	956	490	964	584	923	568	599	639	610
ENSG00000064787	38	65	49	75	37	54	27	28	11
ENSG00000064835	2	2	0	1	4	1	0	1	0
ENSG00000064886	13	31	30	31	25	27	14	12	23
ENSG00000064932	1269	1334	1335	1504	1545	991	1115	1196	1088
ENSG00000064933	931	591	883	663	886	686	592	598	527
ENSG00000064961	3071	1571	3908	2022	3676	1359	3866	4283	3712
ENSG00000064989	31	24	17	43	30	26	7	17	3
ENSG00000064995	739	449	729	487	694	438	596	662	604
ENSG00000064999	1516	1233	1800	1307	1679	1207	1223	1222	1332
ENSG00000065000	6865	3911	7774	4358	7503	3324	6824	6685	6714
ENSG00000065029	476	412	558	432	555	389	615	599	605
ENSG00000065054	576	207	576	187	636	135	605	681	579
ENSG00000065057	566	252	667	302	601	204	633	687	632
ENSG00000065060	1460	1259	1352	1420	1381	1328	1033	997	1015
ENSG00000065135	1786	1210	1878	1288	1952	1328	1508	1317	1464
ENSG00000065150	9985	7376	10611	7076	9534	7518	8012	7740	8085
ENSG00000065154	3441	2064	3835	1971	3359	1884	3317	3238	3546
ENSG00000065183	2624	1764	2921	1696	2739	1676	2532	2272	2554
ENSG00000065268	1345	1181	1570	1186	1458	891	1844	2019	1773
ENSG00000065308	725	485	719	549	737	473	591	544	622
ENSG00000065320	1023	973	1208	1147	1323	846	818	805	654
ENSG00000065325	42	44	32	65	57	47	10	10	14
ENSG00000065328	2481	2198	2585	2300	2468	2272	2179	1940	2070
ENSG00000065357	49	53	64	63	62	51	28	34	37
ENSG00000065371	6	3	5	7	5	4	8	4	0
ENSG00000065413	279	215	327	281	339	233	179	158	141
ENSG00000065427	2762	2107	2874	1975	2814	1896	2787	2908	2783
ENSG00000065457	205	148	187	121	190	127	177	181	207
ENSG00000065485+ENSG00000121542	940	920	1006	1130	1031	948	758	756	825
ENSG00000065491	343	422	403	471	379	410	280	253	232
ENSG00000065518	1211	842	1255	822	1294	747	1392	1521	1330
ENSG00000065526	15076	17498	16516	19229	15817	17417	12050	11615	11686
ENSG00000065534	393	200	476	244	418	195	283	281	346
ENSG00000065548	4070	3120	4637	3514	4649	3371	2756	2774	2533
ENSG00000065559	779	600	956	673	864	644	740	696	718
ENSG00000065600	504	433	523	435	556	438	437	425	505
ENSG00000065609	36	41	47	46	43	45	12	11	33
ENSG00000065613	4259	2207	4264	2642	4444	2400	2495	2152	2312
ENSG00000065615	315	297	347	331	345	294	193	225	216
ENSG00000065621	27	66	35	84	34	60	19	28	10
ENSG00000065665	1251	1078	1396	1274	1333	1252	1155	981	995
ENSG00000065675	231	212	231	254	309	206	184	200	166
ENSG00000065717	344	278	236	365	306	287	311	360	368
ENSG00000065802	558	406	662	414	562	371	539	553	598
ENSG00000065809	1006	1002	1012	1088	1066	952	709	697	686
ENSG00000065833	1258	1482	1343	1656	1414	1529	1107	1085	1096
ENSG00000065882	726	458	794	467	753	438	454	621	580
ENSG00000065883	1917	1402	2135	1653	2157	1452	1153	1275	1141
ENSG00000065911	3144	5247	3295	5501	3259	5561	2437	2405	2370
ENSG00000065923	407	273	365	368	443	312	235	248	255
ENSG00000065970	443	342	485	425	481	327	324	283	297
ENSG00000065978	22896	27888	24889	31070	26461	25229	23563	24327	23347
ENSG00000065989	503	561	607	629	599	509	376	412	418
ENSG00000066027	1786	1505	1952	1485	1959	1379	1521	1473	1342
ENSG00000066044	3744	2703	3871	2892	3871	2805	2706	2726	2764
ENSG00000066056	16	20	13	29	17	21	15	5	1
ENSG00000066084	1652	1280	1810	1498	1777	1270	1141	1105	1115
ENSG00000066117	2209	1554	2460	1613	2358	1230	2076	2097	2143
ENSG00000066135	1489	1841	1713	1800	1629	1818	1498	1520	1432
ENSG00000066136	1424	1736	1688	1550	1514	1370	1122	1222	1321
ENSG00000066185	12	19	19	36	34	23	4	3	6
ENSG00000066230	384	277	500	384	561	333	839	799	725
ENSG00000066248	274	205	284	343	310	222	201	228	231
ENSG00000066279	8131	4697	7646	5106	7740	4935	4926	4780	4875
ENSG00000066294	19	19	9	20	14	22	5	2	4
ENSG00000066322	607	486	670	543	559	472	721	810	797
ENSG00000066336	40	30	35	44	46	34	16	19	22
ENSG00000066379	363	1077	435	1493	384	209	593	1624	1594
ENSG00000066382	86	49	113	71	111	70	55	76	42
ENSG00000066405	97	73	95	91	109	73	117	123	109
ENSG00000066422	1003	1110	1129	1017	1028	1105	812	797	772
ENSG00000066427	646	753	741	790	632	787	293	262	251
ENSG00000066455	580	365	617	465	636	404	560	488	487
ENSG00000066468	966	609	946	682	971	669	745	720	693
ENSG00000066557	863	469	1061	551	940	645	580	608	648
ENSG00000066583	830	416	840	496	817	491	662	629	608
ENSG00000066629	696	366	821	437	850	396	721	676	654
ENSG00000066651	674	401	731	373	617	369	417	424	340
ENSG00000066654	1298	819	1328	929	1325	908	828	770	835
ENSG00000066735	939	621	1078	625	992	489	801	977	807
ENSG00000066739	941	714	1051	780	993	824	756	672	711
ENSG00000066777	2175	1328	2117	1354	1950	1330	1517	1569	1508
ENSG00000066813	1	7	1	2	1	2	0	1	1
ENSG00000066827	360	351	389	428	440	316	304	231	263
ENSG00000066855	1624	1161	1662	1337	1594	1191	1285	1061	1156
ENSG00000066926	646	307	626	317	626	268	519	517	458
ENSG00000066933	2524	1686	2612	1942	2455	1949	1526	1420	1466
ENSG00000067048	49	40	46	36	64	42	27	23	17
ENSG00000067057	2290	1542	2348	1812	2640	1545	2845	2924	2709
ENSG00000067064	1014	1029	1140	1018	1026	943	1007	1095	1098
ENSG00000067066+ENSG00000250011	205	182	208	168	218	154	117	113	137
ENSG00000067082	751	1178	948	1077	732	1237	650	830	655
ENSG00000067113+ENSG00000250853	734	582	780	678	785	656	608	518	546
ENSG00000067141	2011	1664	2290	1763	1964	1477	1599	1429	1549
ENSG00000067167	2310	2020	2235	2096	2493	2197	1459	1424	1529
ENSG00000067177	1100	717	1157	872	1146	782	1146	963	1013
ENSG00000067191	127	139	141	177	110	121	141	128	121
ENSG00000067208	945	891	1121	972	1160	950	413	380	372
ENSG00000067221	74	66	97	69	107	72	116	130	135
ENSG00000067225+ENSG00000137817	22694	22341	24769	22778	23791	19752	34390	35827	33713
ENSG00000067248	1361	718	1514	775	1300	678	963	889	925
ENSG00000067334	2262	1843	2525	2065	2423	1934	2125	1869	1910
ENSG00000067365	162	203	148	235	210	185	236	286	222
ENSG00000067369	1641	1027	1881	984	1729	948	1376	1268	1405
ENSG00000067445+ENSG00000221750	552	247	497	307	518	232	675	586	568
ENSG00000067533	1416	875	1626	997	1681	1004	918	859	872
ENSG00000067560	7558	6089	8386	6821	7737	6299	6104	6397	6100
ENSG00000067596	1284	1031	1506	1055	1457	1013	1174	1226	1179
ENSG00000067601	707	480	773	604	885	456	315	319	325
ENSG00000067606	538	431	598	536	596	375	626	621	627
ENSG00000067646	60	60	68	87	89	84	44	41	41
ENSG00000067704	4838	2668	5208	2499	4865	2416	4626	4497	4324
ENSG00000067715	330	236	380	344	410	294	221	162	176
ENSG00000067798	69	106	106	132	105	111	37	38	41
ENSG00000067829	1058	445	1204	341	1073	256	1584	1605	1293
ENSG00000067836	145	88	202	131	198	59	239	249	207
ENSG00000067840	204	178	254	205	227	153	273	256	262
ENSG00000067842	4	2	4	8	6	1	6	7	4
ENSG00000067900	3455	2171	3554	2669	3534	2561	1886	1853	1772
ENSG00000067955	1734	1300	1690	1576	1834	1417	1062	978	919
ENSG00000067992	528	423	584	508	609	481	292	268	234
ENSG00000068024	498	448	542	538	574	375	353	362	341
ENSG00000068028	369	581	508	584	480	428	431	472	423
ENSG00000068078	1236	1027	1502	1267	1478	855	1539	1449	1362
ENSG00000068079	37	22	50	64	52	23	33	39	67
ENSG00000068097	400	346	403	386	373	350	428	425	423
ENSG00000068120	1459	975	1649	1002	1485	795	1767	1900	1825
ENSG00000068137	301	561	342	537	396	318	297	308	290
ENSG00000068305	1377	933	1215	1074	1285	1022	686	782	700
ENSG00000068308	2060	1658	2255	2127	2408	1537	1669	1597	1647
ENSG00000068323	672	897	771	944	729	847	670	790	669
ENSG00000068354	461	412	516	479	531	324	396	460	455
ENSG00000068383	849	647	881	663	811	657	875	727	855
ENSG00000068394	511	479	588	563	586	385	553	528	515
ENSG00000068400	1010	661	1081	906	1218	675	966	1066	1059
ENSG00000068438	931	748	1019	706	1001	577	1260	1435	1375
ENSG00000068489	862	725	824	826	852	750	493	411	452
ENSG00000068615	228	192	296	225	287	191	197	174	186
ENSG00000068650+ENSG00000234603	1058	737	1172	838	1107	664	1025	1055	1123
ENSG00000068654	2509	1838	2655	2111	2594	1837	2176	2376	2346
ENSG00000068697	2009	2346	2084	2727	2350	2328	1464	1326	1321
ENSG00000068724	431	337	410	362	396	301	321	408	352
ENSG00000068745	1477	1645	1568	1752	1485	1599	1038	1323	1289
ENSG00000068781+ENSG00000243244+ENSG00000205011+ENSG00000242441	461	443	568	620	568	467	272	234	240
ENSG00000068784	623	372	741	448	631	360	482	428	477
ENSG00000068793	1743	929	1844	1002	1567	906	1690	1687	1550
ENSG00000068831	52	45	62	56	60	28	43	67	63
ENSG00000068878	3082	1829	3174	1834	2959	2062	2255	2184	2147
ENSG00000068903	807	469	1139	667	985	355	877	1218	979
ENSG00000068912	392	315	488	372	458	352	408	351	396
ENSG00000068971	184	212	181	238	217	158	229	224	226
ENSG00000068976	25	98	25	122	41	72	25	38	36
ENSG00000068985	0	2	0	0	1	1	0	0	0
ENSG00000069011	1656	934	1700	1056	1736	737	1098	1329	1190
ENSG00000069018	86	150	122	237	92	185	78	71	70
ENSG00000069020	469	418	552	542	576	477	280	300	286
ENSG00000069122	33	32	21	46	30	29	12	8	21
ENSG00000069188	1244	561	1362	589	1400	464	661	669	697
ENSG00000069206	37	41	58	61	65	42	24	20	24
ENSG00000069248	4249	2596	4650	2442	4231	2643	3488	3744	3638
ENSG00000069275	22340	11695	23498	13180	24358	11576	13481	12461	13539
ENSG00000069329	2708	2090	2773	2003	2531	2207	2200	2025	2255
ENSG00000069345	1814	1251	1940	1475	1996	1334	1521	1494	1655
ENSG00000069399	48	34	59	61	50	44	94	76	56
ENSG00000069424	302	379	409	446	355	307	388	376	333
ENSG00000069431	49	40	55	62	55	63	32	21	29
ENSG00000069482	1592	604	1931	639	1801	463	2267	2502	2272
ENSG00000069509	385	174	397	235	399	236	373	439	334
ENSG00000069535	30	40	48	67	40	51	9	16	16
ENSG00000069667	585	592	674	743	649	713	404	399	344
ENSG00000069696	78	180	79	233	87	175	67	58	49
ENSG00000069702	779	699	912	720	894	682	546	516	503
ENSG00000069712	47	77	59	83	68	70	64	47	35
ENSG00000069764+ENSG00000254609	1973	2717	1649	3684	2314	2403	1759	1874	2354
ENSG00000069812	28	22	23	29	39	29	22	11	0
ENSG00000069849	2659	2690	2813	2831	2683	2755	2500	2687	2541
ENSG00000069869	409	332	413	465	439	418	263	216	271
ENSG00000069943	212	166	201	215	225	193	140	142	146
ENSG00000069956	851	680	793	761	754	652	550	534	587
ENSG00000069966	293	239	318	297	368	219	254	230	231
ENSG00000069974	150	97	171	157	227	88	166	129	113
ENSG00000069998	1801	1872	2318	2147	2171	1648	2185	2216	2079
ENSG00000070010	1299	1853	1379	1679	1201	1571	1346	1391	1393
ENSG00000070018	1918	1212	1860	1351	1746	1190	1029	995	969
ENSG00000070019	35	40	42	56	35	34	10	13	12
ENSG00000070031	5	21	8	35	17	24	15	8	4
ENSG00000070047	1776	1728	2081	2231	2214	1568	1607	1549	1405
ENSG00000070061	3281	1698	3499	1646	3072	1546	2912	2856	2718
ENSG00000070081	4958	6022	5513	6730	5633	5279	4771	4771	4883
ENSG00000070087+ENSG00000206199+ENSG00000251854	4556	2763	4823	3127	4631	2824	3645	3703	3548
ENSG00000070182	303	202	318	258	360	177	172	197	194
ENSG00000070190	19	33	21	35	22	23	9	1	3
ENSG00000070193	14	15	8	20	14	17	4	5	3
ENSG00000070214+ENSG00000242010	1329	774	1481	914	1357	853	865	809	817
ENSG00000070269	362	393	325	485	320	448	240	347	221
ENSG00000070366	1250	1165	1440	1369	1525	1082	1048	976	959
ENSG00000070367	1552	787	1530	894	1548	854	928	805	841
ENSG00000070371	766	492	908	640	829	557	648	787	725
ENSG00000070388	19	37	22	50	37	45	22	14	41
ENSG00000070404	135	113	162	212	178	127	209	164	192
ENSG00000070413	1981	1615	2241	1705	2036	1339	1900	2061	1819
ENSG00000070423	1981	2110	2180	2217	2166	1710	1901	2043	1931
ENSG00000070444	879	786	953	1002	1080	721	658	659	618
ENSG00000070476	1221	1040	1279	1087	1166	980	1090	977	960
ENSG00000070495	722	829	739	827	715	740	701	563	546
ENSG00000070501	1146	887	1103	970	1095	964	1035	946	998
ENSG00000070526	34	44	29	45	36	47	20	11	27
ENSG00000070540	58	58	71	63	98	60	54	55	56
ENSG00000070601	59	83	68	90	74	60	27	40	36
ENSG00000070610	1285	733	1438	775	1452	697	1670	1809	1699
ENSG00000070614	1990	1282	2350	1248	2327	1086	1841	1829	1845
ENSG00000070669	1936	6351	2063	6534	1725	7091	2577	2329	2265
ENSG00000070718	608	566	683	550	639	441	527	532	552
ENSG00000070729	28	45	38	65	47	42	20	12	13
ENSG00000070731	89	90	90	124	97	79	41	47	33
ENSG00000070756	31404	34288	32411	36934	32756	31358	20058	20790	21277
ENSG00000070759	701	714	756	776	819	723	568	577	625
ENSG00000070761	535	643	560	563	527	539	599	656	609
ENSG00000070770	1446	1074	1593	1204	1511	1099	1064	1084	1065
ENSG00000070778	310	277	262	303	279	311	253	194	227
ENSG00000070785	1202	851	1447	936	1454	834	950	842	785
ENSG00000070808	18	25	30	42	35	24	9	16	4
ENSG00000070814	8788	10219	9900	11557	10249	9110	7210	7692	7641
ENSG00000070831	3772	2838	3956	2966	3828	2722	3200	3274	3124
ENSG00000070882	943	609	1016	733	925	738	643	690	515
ENSG00000070886	408	116	498	105	445	78	570	536	516
ENSG00000070915	389	411	403	521	423	407	352	344	302
ENSG00000070950	1059	764	1084	791	1098	920	756	653	765
ENSG00000070961	1862	1603	1953	1643	1984	1714	1147	1156	1171
ENSG00000070985	3	7	4	5	5	2	8	7	2
ENSG00000071051	611	458	711	456	619	463	536	519	504
ENSG00000071054	3436	2155	3666	2382	3902	2096	2201	2031	2189
ENSG00000071073	231	214	254	268	272	242	140	130	149
ENSG00000071082	9905	11457	8595	9950	10162	10946	11040	8973	11099
ENSG00000071127	2539	2284	2806	2478	2918	2010	2720	2829	2716
ENSG00000071189	710	605	705	550	668	637	458	372	456
ENSG00000071203	7	4	1	5	1	3	1	3	0
ENSG00000071205	493	502	507	605	525	492	288	293	234
ENSG00000071243	663	670	765	757	625	588	435	447	567
ENSG00000071282	25	85	38	84	36	88	52	55	51
ENSG00000071462	2600	3148	2843	3597	2822	2831	2296	2422	2277
ENSG00000071537	1000	917	1088	949	965	945	643	626	716
ENSG00000071539	1797	604	2090	792	1830	678	1912	1924	1808
ENSG00000071553	1711	2155	1954	2145	1980	1833	2124	2349	2108
ENSG00000071564	4237	3290	4770	3708	4548	2837	3363	3497	3334
ENSG00000071575	319	144	348	157	316	157	234	241	241
ENSG00000071626	8027	9225	8728	11117	9285	8224	6540	6692	6299
ENSG00000071655	5918	7090	6910	8660	7542	6388	4684	4656	4461
ENSG00000071677	0	0	0	0	0	0	0	0	0
ENSG00000071794	2757	1807	2923	2146	2720	1983	1554	1472	1386
ENSG00000071859	1795	1814	2055	2222	2249	1607	2214	2292	2137
ENSG00000071889	623	512	698	507	695	340	736	747	706
ENSG00000071909	1065	860	1185	995	1232	736	955	840	833
ENSG00000071967	31	55	32	66	48	35	18	17	25
ENSG00000071991	15	17	15	32	17	22	4	6	5
ENSG00000071994	1846	1367	2006	1365	1860	1186	1889	1961	1952
ENSG00000072041	1909	1176	2103	1433	1807	1388	1619	1545	1456
ENSG00000072042+ENSG00000100568+ENSG00000258466	2758	2115	3088	2111	3005	2028	2523	2592	2693
ENSG00000072062	1981	1206	2056	1465	2105	971	1581	1677	1615
ENSG00000072071	4124	3804	4798	4380	5159	3369	3399	3363	3503
ENSG00000072080	6	12	9	16	21	14	2	4	4
ENSG00000072110+ENSG00000258967	3436	2812	3837	2824	3582	2466	2931	2903	2702
ENSG00000072121	932	864	989	805	968	792	901	890	891
ENSG00000072133	245	171	229	194	246	229	128	196	129
ENSG00000072134	895	528	924	591	858	505	713	634	667
ENSG00000072135	814	404	891	570	992	366	808	673	703
ENSG00000072163	15	26	14	25	8	13	5	9	10
ENSG00000072182	8	21	8	24	6	14	11	9	8
ENSG00000072195	298	152	445	149	360	85	405	462	436
ENSG00000072201	352	274	388	410	418	278	215	221	213
ENSG00000072210	1171	1068	1177	1083	1154	1042	865	887	885
ENSG00000072274	3372	3995	3528	4187	3366	4516	3345	3220	3450
ENSG00000072310	757	1365	914	1447	847	1138	1265	1372	1195
ENSG00000072315	164	183	156	270	193	183	67	56	79
ENSG00000072364	2707	2485	2734	2744	2812	2669	1713	1723	1823
ENSG00000072401	499	273	459	343	459	311	265	293	257
ENSG00000072415	1267	1210	1228	1344	1359	1363	722	645	617
ENSG00000072422	284	106	307	128	271	103	217	255	214
ENSG00000072444	229	105	226	115	183	90	148	133	160
ENSG00000072501	12260	8251	13608	9610	14650	8175	9269	8813	9023
ENSG00000072506	1446	1095	1725	1045	1442	937	1401	1666	1333
ENSG00000072518	1972	1607	2011	1883	2177	1489	1489	1389	1327
ENSG00000072571	1273	916	1197	993	1216	870	989	1036	939
ENSG00000072609+ENSG00000257072+ENSG00000256429+ENSG00000196458+ENSG00000090615	4639	4883	4774	5516	5193	4582	4597	4487	4523
ENSG00000072657+ENSG00000139287	205	196	207	285	279	192	128	121	99
ENSG00000072756	479	291	537	278	505	296	299	271	289
ENSG00000072778	699	475	856	682	826	494	1596	1693	1497
ENSG00000072786	1014	782	1153	938	1333	662	758	837	826
ENSG00000072803	1310	1045	1319	1058	1244	1048	1081	994	984
ENSG00000072818	48	46	53	59	38	46	31	26	36
ENSG00000072832	773	447	893	588	829	476	743	751	639
ENSG00000072840	1011	549	1136	680	1064	558	949	1014	906
ENSG00000072849	422	372	427	496	465	326	323	309	258
ENSG00000072858	51	51	65	80	73	63	16	16	10
ENSG00000072952	23	24	29	28	31	33	9	9	11
ENSG00000072954	289	161	277	265	304	157	162	127	159
ENSG00000072958	1626	1669	1816	1692	1705	1343	1593	1798	1632
ENSG00000073008	1245	1395	1311	1691	1237	1283	1303	1303	1210
ENSG00000073009	527	683	623	756	605	614	722	807	721
ENSG00000073050	746	421	812	497	765	372	662	907	757
ENSG00000073060	2082	1424	2478	1587	2383	1247	2526	2582	2556
ENSG00000073067	14	32	37	81	26	21	17	15	14
ENSG00000073111	5795	4810	6330	5364	6406	4288	5979	6077	5867
ENSG00000073146	69	87	78	133	90	77	28	25	15
ENSG00000073150	252	278	275	311	310	227	245	259	249
ENSG00000073169	1079	1194	1265	1423	1229	996	1363	1470	1309
ENSG00000073282	95	118	103	148	103	107	58	38	50
ENSG00000073331	271	223	268	248	275	216	238	261	261
ENSG00000073350	288	303	397	413	392	269	421	424	403
ENSG00000073417	1041	919	1079	1012	1143	909	794	761	687
ENSG00000073464	62	37	52	44	59	45	43	38	29
ENSG00000073536	778	664	872	603	817	549	919	1009	918
ENSG00000073578	3919	2943	4269	3021	4019	2817	4373	4128	4373
ENSG00000073584+ENSG00000213424	2913	1848	2852	1963	2982	1565	2293	2149	2182
ENSG00000073598	158	156	178	170	135	119	129	121	124
ENSG00000073614	1982	1479	2115	1686	1897	1602	1306	1097	1372
ENSG00000073670	557	183	564	229	607	126	782	676	624
ENSG00000073711	465	388	562	448	513	445	248	241	284
ENSG00000073712	1076	949	1214	1056	1166	1079	764	818	744
ENSG00000073734	10	12	12	12	18	20	6	2	2
ENSG00000073737	13	16	13	19	8	13	4	3	2
ENSG00000073754	13	21	18	20	17	19	8	10	5
ENSG00000073756	2	1	1	2	4	7	1	0	0
ENSG00000073792	1458	885	1521	1241	1631	899	785	706	705
ENSG00000073803	9750	9320	10273	9174	9612	8649	9438	9682	9495
ENSG00000073849	562	326	639	440	619	298	380	391	399
ENSG00000073861	14	10	14	18	14	8	7	8	6
ENSG00000073905	932	532	870	514	862	576	922	838	876
ENSG00000073910	211	183	205	209	268	147	75	109	85
ENSG00000073921	3044	2087	3170	2277	2818	1882	2473	2519	2361
ENSG00000073969	4772	4501	5774	4435	5252	4321	4802	4990	5414
ENSG00000074047	422	483	533	520	536	404	328	457	394
ENSG00000074054	1774	1541	1837	1549	1847	1414	1248	1245	1293
ENSG00000074071	1777	1656	2236	1633	2165	1337	2030	2211	2091
ENSG00000074181	1157	522	1082	558	1159	499	854	814	819
ENSG00000074201	3054	1383	3269	1647	3152	1489	2789	2452	2447
ENSG00000074211	266	181	290	245	299	189	222	238	240
ENSG00000074219	527	207	533	274	591	192	447	508	453
ENSG00000074266	906	822	1050	962	913	860	680	581	688
ENSG00000074276	311	232	268	298	322	218	182	173	163
ENSG00000074317	101	35	113	40	107	28	88	70	84
ENSG00000074319+ENSG00000256464	1066	760	1137	780	1028	717	968	869	863
ENSG00000074356	1329	1030	1498	1217	1597	960	1124	1095	1103
ENSG00000074370	131	90	128	121	142	95	157	143	154
ENSG00000074410	553	304	589	323	528	308	430	524	463
ENSG00000074416	111	96	125	118	146	70	57	68	81
ENSG00000074527	186	150	196	165	192	147	156	172	137
ENSG00000074582	994	848	1070	824	1120	652	1482	1505	1483
ENSG00000074590	507	381	549	337	509	357	458	436	469
ENSG00000074603	1068	796	1087	867	1057	748	721	641	638
ENSG00000074621	369	282	414	343	491	307	386	357	371
ENSG00000074657	406	312	526	379	504	274	383	440	438
ENSG00000074660	19	20	23	33	25	25	11	8	14
ENSG00000074695	2921	1643	2857	1794	2896	1729	1819	1837	1836
ENSG00000074696	4742	4851	4928	4835	4692	4833	3988	3993	3945
ENSG00000074706	162	181	144	238	184	167	63	54	59
ENSG00000074755	1614	1284	1683	1489	1670	1253	1378	1279	1422
ENSG00000074771	7	13	19	15	9	19	4	1	4
ENSG00000074800	26314	32160	29703	29274	27348	26721	39900	42725	41815
ENSG00000074842	1348	1449	1467	1517	1530	1352	1565	1519	1436
ENSG00000074855	357	265	413	358	471	188	405	476	444
ENSG00000074935	431	565	540	581	520	624	345	365	343
ENSG00000074964	196	168	205	216	269	157	205	228	160
ENSG00000074966	52	56	53	84	66	78	35	27	27
ENSG00000075035	14	14	8	14	10	19	3	7	10
ENSG00000075043	1076	552	1438	796	1385	522	1278	1409	1433
ENSG00000075073	8	15	13	16	11	10	8	12	8
ENSG00000075089	790	656	878	736	865	739	568	459	429
ENSG00000075131	1143	795	1230	865	1218	810	780	706	788
ENSG00000075142	1165	543	1304	495	1185	572	1165	1271	1231
ENSG00000075151	5357	3033	5338	3664	5236	3255	3569	3538	3383
ENSG00000075188	643	226	630	273	639	349	597	642	560
ENSG00000075213	317	294	349	459	401	323	161	141	137
ENSG00000075218	2100	1514	2328	1609	2122	1128	1716	1953	1735
ENSG00000075223	582	649	604	643	616	620	301	368	439
ENSG00000075234	1153	722	1263	764	1273	667	1378	1159	1190
ENSG00000075239	2272	1448	2272	1487	2238	1416	2087	2198	1954
ENSG00000075240	783	572	926	709	954	501	670	698	779
ENSG00000075275	1337	762	1512	941	1425	739	1369	1291	1385
ENSG00000075290	38	30	40	50	49	44	38	32	43
ENSG00000075292	4015	3395	4144	3687	4028	3519	2793	2809	2738
ENSG00000075303	336	206	325	212	312	247	155	183	215
ENSG00000075336	483	329	451	337	592	331	435	458	418
ENSG00000075340	1502	716	1630	648	1596	581	922	994	980
ENSG00000075388	0	0	0	0	0	0	0	0	0
ENSG00000075391	1746	1654	1857	1696	1819	1546	1368	1285	1266
ENSG00000075399	1337	768	1630	801	1709	608	1689	1598	1603
ENSG00000075407	1349	880	1376	1064	1337	913	1028	1023	1021
ENSG00000075413	2370	1914	2581	2045	2381	1876	1681	1580	1618
ENSG00000075415+ENSG00000212443	7285	6691	7913	6587	7084	6591	7774	8235	8399
ENSG00000075420	629	787	669	915	679	898	392	336	407
ENSG00000075426	143	466	131	550	151	491	157	165	143
ENSG00000075429	36	34	55	47	48	29	22	20	13
ENSG00000075461+ENSG00000214167	47	58	61	89	63	47	34	19	22
ENSG00000075539	798	700	754	794	753	822	529	467	449
ENSG00000075568	2963	2162	3236	2394	3290	2174	1790	1757	1696
ENSG00000075618	1476	1752	1709	2032	1719	1489	2118	2287	2173
ENSG00000075624	33458	26013	37250	25565	33748	22673	26476	26805	26826
ENSG00000075643	389	182	385	230	409	175	327	326	356
ENSG00000075651	197	166	205	222	224	169	151	127	133
ENSG00000075673	22	17	18	29	22	12	19	12	12
ENSG00000075702	993	1082	1064	1167	972	914	1216	1279	1060
ENSG00000075711	1608	1028	1748	1085	1710	1090	942	970	832
ENSG00000075785	3735	3716	3949	3925	3961	3258	3168	3045	3104
ENSG00000075856	2339	2072	2569	2269	2542	2079	1941	1845	1869
ENSG00000075884	140	141	160	166	164	156	79	74	55
ENSG00000075886	63	93	85	124	77	84	37	31	35
ENSG00000075891	105	60	96	70	99	55	83	117	85
ENSG00000075945	593	471	730	525	567	531	479	479	486
ENSG00000075975	931	900	898	961	830	776	690	768	752
ENSG00000076003	4262	2369	4444	2371	4073	2390	3631	3482	3634
ENSG00000076043+ENSG00000076053+ENSG00000255663	1914	1553	2045	1369	1848	1243	1555	1414	1476
ENSG00000076067	358	334	425	413	372	354	164	148	142
ENSG00000076108	4231	2583	4577	3014	4393	2370	3228	3039	3098
ENSG00000076201	790	960	951	1106	934	828	872	912	945
ENSG00000076242	2526	3023	2729	2811	2603	2677	2542	2764	2474
ENSG00000076248	2500	2092	2780	2134	2732	1710	2037	2212	2017
ENSG00000076258	298	203	359	278	357	233	234	246	234
ENSG00000076321	718	775	743	820	737	823	601	532	495
ENSG00000076344	7	7	4	14	15	6	4	11	9
ENSG00000076351	832	572	949	591	886	525	1022	1105	1017
ENSG00000076356	362	240	336	274	375	223	247	223	226
ENSG00000076513	933	689	1104	839	1003	838	927	889	867
ENSG00000076555	470	463	524	612	553	410	359	417	406
ENSG00000076604	741	1014	918	1143	929	917	1279	1399	1401
ENSG00000076641	320	294	371	318	349	305	268	219	224
ENSG00000076650	442	303	406	318	472	264	312	288	236
ENSG00000076662	171	177	160	192	188	154	178	224	180
ENSG00000076685	1196	972	1313	1294	1414	1080	849	791	828
ENSG00000076706	392	136	402	163	416	131	428	504	507
ENSG00000076716	577	434	546	510	502	380	315	357	356
ENSG00000076770	1123	620	1089	594	951	605	496	505	540
ENSG00000076826	535	474	651	673	719	505	617	643	627
ENSG00000076864	173	83	191	153	208	98	252	279	215
ENSG00000076924	948	1022	1113	1153	1045	910	1419	1412	1337
ENSG00000076928	721	461	797	453	817	331	1038	860	875
ENSG00000076944	601	368	750	416	648	296	990	998	1014
ENSG00000076984	2091	2773	2574	3098	2886	2225	2061	2254	1939
ENSG00000077009	8	38	19	53	19	45	5	10	8
ENSG00000077063	253	265	276	292	251	288	154	128	105
ENSG00000077080	22	35	29	56	29	38	12	15	7
ENSG00000077092	271	196	267	258	240	179	153	190	160
ENSG00000077097	7010	3479	6889	4084	6819	3743	4112	3702	3849
ENSG00000077147	5781	4334	5845	4686	6080	4824	4016	3659	3978
ENSG00000077150	317	341	415	365	362	340	366	452	420
ENSG00000077152	854	642	944	690	880	631	902	922	970
ENSG00000077157+ENSG00000232626	2957	3092	3070	3171	2827	2838	3414	3095	3109
ENSG00000077232	2250	1207	2277	1322	2279	1282	1710	1712	1657
ENSG00000077235	4615	3499	5402	3469	5037	3003	4438	4812	4604
ENSG00000077238	240	190	269	199	300	158	256	225	241
ENSG00000077254	2408	2478	2687	2744	2347	2422	1565	1548	1555
ENSG00000077264	64	75	59	66	67	74	42	47	53
ENSG00000077274	5	12	13	14	11	10	1	4	0
ENSG00000077279	23	38	36	44	48	34	16	6	17
ENSG00000077312	2406	2296	2673	2435	2659	2050	1820	2109	1925
ENSG00000077327	73	95	111	123	104	92	52	59	60
ENSG00000077348	593	521	675	593	646	461	677	849	692
ENSG00000077380	1204	488	1066	512	1165	606	814	858	879
ENSG00000077420	62	112	87	130	111	92	29	23	24
ENSG00000077454+ENSG00000205307	527	581	787	867	872	536	909	920	961
ENSG00000077458	564	374	561	542	605	416	308	343	210
ENSG00000077463	356	543	390	509	372	378	496	485	438
ENSG00000077498	10	16	19	23	16	13	10	2	2
ENSG00000077514+ENSG00000254837	1540	1020	1503	1046	1432	987	1062	1101	957
ENSG00000077522	557	967	612	1019	647	879	492	442	422
ENSG00000077549	2814	2601	3292	2842	3427	2105	2176	2274	2244
ENSG00000077585	444	330	476	382	460	333	293	312	291
ENSG00000077616	144	106	142	161	134	168	81	69	58
ENSG00000077684	1441	974	1380	970	1347	969	973	907	914
ENSG00000077713	122	141	172	156	171	130	81	89	90
ENSG00000077721	1053	1095	1207	1120	1141	1013	918	993	916
ENSG00000077782	1951	1633	2046	1594	1902	1316	1681	1907	1671
ENSG00000077800	66	77	99	96	80	71	82	60	74
ENSG00000077809	11090	5676	11701	5888	10869	5462	9058	9267	9237
ENSG00000077935	86	100	96	141	98	116	42	27	30
ENSG00000077942	1155	685	1076	673	1028	524	1052	1214	1107
ENSG00000077943	144	103	145	187	171	126	57	63	52
ENSG00000077984	6	10	7	9	5	7	16	16	6
ENSG00000078018	60	88	83	141	91	111	34	31	35
ENSG00000078043	555	375	575	450	565	403	377	242	325
ENSG00000078053	244	161	191	178	250	156	98	112	96
ENSG00000078061	1059	759	1204	1054	1134	694	1059	1181	1164
ENSG00000078070	406	327	444	367	478	355	358	392	334
ENSG00000078081	44	47	32	69	48	48	10	8	12
ENSG00000078098	7	6	10	5	8	7	4	5	1
ENSG00000078114	878	619	874	752	943	744	697	658	636
ENSG00000078124	670	521	657	703	708	640	419	371	384
ENSG00000078140	2489	1688	2626	1827	2739	1711	1647	1423	1484
ENSG00000078142	476	483	501	532	444	599	345	318	348
ENSG00000078177	460	458	470	531	499	499	266	239	250
ENSG00000078237	825	767	933	800	913	726	709	740	698
ENSG00000078246+ENSG00000171792	1606	1719	1667	1988	1735	1485	1367	1284	1378
ENSG00000078269	630	748	756	813	716	739	446	493	460
ENSG00000078295	135	139	154	224	151	133	55	57	56
ENSG00000078304	2414	1897	2673	2175	2546	1984	1527	1713	1632
ENSG00000078319	414	389	442	371	454	310	376	355	376
ENSG00000078328	366	466	391	700	517	488	153	123	156
ENSG00000078369	5333	4682	5569	4568	5649	4377	5471	5275	5197
ENSG00000078401	0	2	0	4	0	2	0	0	1
ENSG00000078403	2018	1802	2092	2112	2070	1845	1499	1546	1511
ENSG00000078487	84	109	64	151	112	100	82	95	95
ENSG00000078549	236	87	234	110	259	56	177	209	189
ENSG00000078579	2	0	1	3	3	4	0	1	0
ENSG00000078589	1	1	3	3	1	4	0	0	0
ENSG00000078596	0	0	2	0	0	0	0	0	0
ENSG00000078618+ENSG00000212076	4169	2961	4245	3321	4309	3031	3790	3510	3605
ENSG00000078668	2487	1309	2736	1285	2490	1370	2875	2706	2605
ENSG00000078674	2324	1801	2533	1931	2330	1840	1575	1433	1373
ENSG00000078699	753	919	812	1108	723	890	575	565	578
ENSG00000078725	74	96	101	122	97	100	41	33	31
ENSG00000078747	1915	1365	1999	1582	1887	1409	1225	1200	1180
ENSG00000078795	298	356	359	420	315	343	214	181	206
ENSG00000078804	155	174	155	151	169	155	138	138	144
ENSG00000078808	2057	2847	2285	3129	2202	2300	2210	2321	2058
ENSG00000078814	44	60	55	70	58	28	52	42	52
ENSG00000078898	0	3	1	4	4	0	0	0	1
ENSG00000078900	559	342	494	402	484	347	423	396	382
ENSG00000078902	404	602	516	651	478	424	399	545	442
ENSG00000078967	266	228	253	224	237	202	202	202	187
ENSG00000079101	47	103	82	106	78	70	38	29	29
ENSG00000079102	19	24	39	55	27	30	12	9	9
ENSG00000079112	21	35	24	35	25	29	15	14	12
ENSG00000079134	909	591	1042	636	861	604	493	565	481
ENSG00000079150	224	136	187	107	229	168	178	128	96
ENSG00000079156	837	764	902	771	838	758	609	647	593
ENSG00000079215	1922	1116	1916	1249	1725	1334	1435	1426	1461
ENSG00000079246	10199	6048	10892	6194	10447	5964	8567	8595	8449
ENSG00000079257	344	234	420	222	448	237	347	333	357
ENSG00000079263+ENSG00000185404+ENSG00000243565	158	119	161	137	142	121	72	88	101
ENSG00000079308+ENSG00000256309	106	45	122	73	126	38	87	79	68
ENSG00000079332	2619	2036	2827	2233	2878	2228	1858	1698	1771
ENSG00000079335+ENSG00000223906	376	393	406	440	456	454	300	242	243
ENSG00000079337	23	94	28	101	29	93	60	49	50
ENSG00000079385	36	32	40	47	30	39	13	19	21
ENSG00000079387	919	691	1016	813	1033	678	672	628	639
ENSG00000079393	13	7	11	18	7	13	3	3	5
ENSG00000079432	1341	1212	1450	1391	1363	1033	1488	1509	1459
ENSG00000079435	356	252	387	368	502	330	229	207	210
ENSG00000079459	2408	1661	2549	1732	2282	1644	2359	2525	2387
ENSG00000079462	686	535	831	632	784	380	721	821	799
ENSG00000079482	892	869	1027	1068	1047	916	842	857	755
ENSG00000079557	4	2	1	3	3	3	4	2	0
ENSG00000079616	1959	1873	2146	1957	2017	1466	2520	2645	2367
ENSG00000079689	11	7	7	9	10	13	7	1	6
ENSG00000079691	495	308	524	379	525	305	297	332	252
ENSG00000079739	1653	1039	1800	1005	1654	1012	2067	2088	1793
ENSG00000079785	5102	3197	5768	3234	5250	2988	4735	4483	4438
ENSG00000079805	4294	4522	5304	5129	5263	3940	4246	4640	4465
ENSG00000079819	4231	2846	4525	3298	4500	2958	2949	2769	2843
ENSG00000079841	158	177	177	238	183	165	65	81	59
ENSG00000079931	291	226	325	228	320	228	173	236	223
ENSG00000079950	406	295	454	343	493	373	295	251	276
ENSG00000079974	667	540	755	636	804	488	870	880	806
ENSG00000079999	1470	2089	1635	2262	1554	1794	1639	1644	1540
ENSG00000080007	18	21	20	28	20	28	3	2	3
ENSG00000080031	43	49	38	70	51	46	32	22	22
ENSG00000080166	33	47	22	62	32	48	42	27	21
ENSG00000080189	865	649	1036	674	939	567	1021	1170	1229
ENSG00000080200	737	378	747	458	736	437	432	428	477
ENSG00000080224	287	261	281	368	343	313	149	139	148
ENSG00000080293	40	31	30	70	44	38	16	20	15
ENSG00000080298	299	365	348	461	318	423	150	140	159
ENSG00000080345	4323	3282	4370	3453	4392	3682	2512	2090	2321
ENSG00000080371	1166	999	1256	1348	1375	1315	650	628	648
ENSG00000080493	135	111	147	191	181	165	94	89	102
ENSG00000080503	1694	2047	1670	2109	1663	1915	1190	1152	1145
ENSG00000080511	10	11	13	19	15	16	0	4	7
ENSG00000080546	718	539	654	574	652	525	539	639	619
ENSG00000080561	386	164	332	200	329	160	328	279	247
ENSG00000080572	7	13	13	24	14	9	3	5	4
ENSG00000080573	34	41	27	48	34	27	24	11	15
ENSG00000080608	2338	1432	2485	1740	2408	1637	1629	1431	1469
ENSG00000080618	39	44	38	49	47	33	14	17	16
ENSG00000080644	427	418	456	520	472	446	249	252	240
ENSG00000080709	43	46	40	49	43	31	35	34	60
ENSG00000080802	1261	1315	1336	1390	1396	1411	606	603	627
ENSG00000080815	884	1099	854	1222	857	1138	676	700	617
ENSG00000080822+ENSG00000080819	2410	1568	2404	1694	2504	1630	1769	1975	1599
ENSG00000080823	289	349	268	402	394	342	367	366	363
ENSG00000080824	35818	32667	37105	34074	36566	32992	31205	29492	30625
ENSG00000080839	1053	1100	1132	1299	1068	1058	513	548	587
ENSG00000080845	606	490	791	704	697	475	408	420	431
ENSG00000080854	203	92	219	188	223	107	295	292	259
ENSG00000080910+ENSG00000244414	32	35	20	47	36	50	17	18	21
ENSG00000080947	342	311	409	376	381	212	350	382	283
ENSG00000080986	710	581	672	620	738	627	562	506	544
ENSG00000081014	628	404	645	506	712	519	384	320	362
ENSG00000081019	726	463	810	532	664	541	291	300	286
ENSG00000081026	4091	2862	4662	3452	5160	3039	2884	2943	2789
ENSG00000081041	0	6	0	5	4	0	0	2	0
ENSG00000081051	6	7	7	13	10	3	2	3	2
ENSG00000081052	141	152	132	193	166	153	53	42	55
ENSG00000081059	687	310	898	381	812	319	483	455	421
ENSG00000081087	370	222	398	330	431	247	193	179	256
ENSG00000081138	30	27	33	50	46	35	12	11	11
ENSG00000081148	22	45	31	44	51	41	12	6	14
ENSG00000081154	6199	7152	6741	7289	6351	6786	6377	6371	6170
ENSG00000081177	490	427	498	389	524	420	317	365	392
ENSG00000081181	879	743	1009	646	930	565	743	852	794
ENSG00000081189	453	360	559	452	599	445	268	223	230
ENSG00000081237	12	17	8	24	20	12	5	1	5
ENSG00000081248	17	26	18	31	19	19	8	7	4
ENSG00000081277	1	6	1	4	5	7	1	1	3
ENSG00000081307	1984	1174	1931	1387	2077	1062	1291	1157	1250
ENSG00000081320	576	748	673	720	619	875	281	263	281
ENSG00000081377	1621	917	1780	992	1670	929	918	1044	979
ENSG00000081386	219	140	224	146	251	129	157	127	184
ENSG00000081479	345	210	347	257	390	265	163	155	142
ENSG00000081665	154	151	204	222	185	214	63	58	57
ENSG00000081692	906	478	1000	521	965	335	1371	1493	1450
ENSG00000081721	571	541	623	540	583	611	500	535	478
ENSG00000081760	619	444	793	563	738	477	742	686	618
ENSG00000081791	518	274	567	271	532	224	542	588	559
ENSG00000081800	12	20	15	27	13	12	7	3	3
ENSG00000081803	1254	947	1395	922	1312	899	1326	1454	1344
ENSG00000081818	2	4	6	0	0	0	2	0	0
ENSG00000081870	659	489	610	557	640	508	476	465	464
ENSG00000081913	794	848	885	866	874	808	481	538	505
ENSG00000081923	501	336	558	448	640	392	198	222	249
ENSG00000081985	261	758	279	996	368	948	122	119	131
ENSG00000082014	588	543	806	731	836	477	1003	1127	944
ENSG00000082068	1030	846	1109	1114	1110	966	716	771	696
ENSG00000082074	58	54	73	78	67	78	26	30	24
ENSG00000082126	31	52	30	68	48	39	19	24	12
ENSG00000082146	744	371	801	528	677	417	613	590	656
ENSG00000082153	3298	2215	4021	2181	3362	2279	3427	3177	3196
ENSG00000082175	30	43	31	56	36	24	20	11	14
ENSG00000082196+ENSG00000250767+ENSG00000242110	227	119	266	142	253	105	230	238	269
ENSG00000082212	1163	518	1149	692	1078	620	815	766	729
ENSG00000082213	719	547	801	539	672	565	520	499	473
ENSG00000082258	928	822	948	879	950	810	676	648	592
ENSG00000082269	786	601	947	666	840	728	497	488	500
ENSG00000082293	186	175	243	258	208	180	97	69	100
ENSG00000082397	2154	1725	2340	1934	2331	1819	1360	1233	1396
ENSG00000082438	412	228	429	297	453	269	253	267	282
ENSG00000082458	688	335	659	434	828	310	769	664	645
ENSG00000082482	47	60	49	89	64	72	21	25	15
ENSG00000082497	285	221	297	190	329	227	171	183	234
ENSG00000082512	425	147	479	182	454	182	396	441	406
ENSG00000082515	965	687	990	809	1028	848	823	872	870
ENSG00000082516	1515	818	1780	828	1541	806	1506	1423	1414
ENSG00000082556	4	10	4	5	11	8	3	0	1
ENSG00000082641	2467	3748	3048	3902	3060	3266	2241	2515	2432
ENSG00000082684	24	33	20	38	35	22	9	13	12
ENSG00000082701	1588	1205	1631	1451	1797	1356	800	769	839
ENSG00000082781	542	423	665	529	645	419	480	524	487
ENSG00000082805	2044	1596	2225	1898	2218	1618	1267	1348	1362
ENSG00000082898	11280	7504	11357	8637	11190	8168	8540	8280	7792
ENSG00000082929	0	0	0	0	0	0	0	0	0
ENSG00000082996	1155	987	1219	1127	1287	1059	866	849	795
ENSG00000083067	295	290	301	369	360	254	122	123	106
ENSG00000083093	412	300	506	358	501	322	302	338	331
ENSG00000083097	936	698	945	744	897	782	767	679	739
ENSG00000083099	1180	826	1109	813	1107	697	983	979	858
ENSG00000083123	394	199	371	258	400	229	245	220	275
ENSG00000083168	2536	2440	2908	2713	3060	2428	1667	1441	1451
ENSG00000083223	1192	1029	1280	1117	1337	1106	759	642	696
ENSG00000083290	244	176	258	274	287	201	191	229	146
ENSG00000083307	126	161	131	181	165	169	81	96	78
ENSG00000083312	5366	4164	5665	4113	5115	4528	3549	3619	3331
ENSG00000083444	1737	1169	1835	1213	1712	1000	2345	2407	2211
ENSG00000083457	822	783	851	1008	953	746	609	618	571
ENSG00000083520	3591	2710	3770	2715	3460	2969	2612	2324	2347
ENSG00000083535	1362	884	1283	1037	1437	1047	611	461	545
ENSG00000083544	501	410	538	510	600	437	332	341	327
ENSG00000083622	10	8	7	8	6	9	3	4	0
ENSG00000083635	421	225	484	280	504	219	294	254	252
ENSG00000083642	1953	1293	1881	1514	1891	1354	1016	879	901
ENSG00000083720	1006	560	885	528	998	504	652	651	636
ENSG00000083750	319	239	352	332	343	274	270	293	281
ENSG00000083782	1	2	3	0	1	3	1	0	1
ENSG00000083799	614	452	571	492	625	435	400	428	490
ENSG00000083807	85	80	106	79	113	61	103	68	94
ENSG00000083812	282	258	394	313	329	266	326	381	289
ENSG00000083814	13	24	17	30	23	29	11	6	6
ENSG00000083817	24	54	33	79	22	41	49	39	37
ENSG00000083828	314	352	338	474	342	380	176	167	205
ENSG00000083838	149	165	166	153	201	126	161	184	179
ENSG00000083842	195	222	190	207	180	240	117	92	100
ENSG00000083844	360	582	435	837	433	669	153	131	118
ENSG00000083845	3981	6851	4656	5368	4027	5230	5638	6168	5499
ENSG00000083857	1255	943	1274	946	1183	927	924	942	959
ENSG00000083896	2599	3250	2846	3744	3024	3570	1727	1730	1623
ENSG00000083937	832	638	951	712	813	606	576	533	554
ENSG00000084070	878	651	926	692	945	645	731	706	672
ENSG00000084072	966	910	920	833	1039	924	1196	1045	1057
ENSG00000084073	1402	907	1514	996	1603	936	1198	1159	1138
ENSG00000084090	5449	5196	6304	5210	6160	4708	4563	4582	4614
ENSG00000084092	819	746	866	729	842	659	646	620	626
ENSG00000084093	1234	750	1213	869	1264	911	514	439	537
ENSG00000084110	53	36	30	35	43	33	32	39	36
ENSG00000084112	915	703	1017	778	1020	701	793	825	846
ENSG00000084207	5427	5905	6102	5830	5078	4979	6569	7921	7389
ENSG00000084234	9504	9732	10686	10206	11133	8911	8303	8021	7865
ENSG00000084444	578	546	635	611	684	507	452	518	504
ENSG00000084453	134	130	134	125	126	117	73	67	56
ENSG00000084463	2669	2442	2729	2694	2996	2314	1895	2002	2149
ENSG00000084623	7447	8155	8675	8584	7920	7072	8250	8567	8256
ENSG00000084628	208	138	249	196	284	148	102	113	83
ENSG00000084636	3	13	13	16	12	5	9	10	5
ENSG00000084652	4695	5077	5554	5803	5274	4758	3481	3336	3455
ENSG00000084674	8	9	9	15	17	7	1	3	4
ENSG00000084676	1021	818	1122	950	1015	943	595	564	644
ENSG00000084693	1597	873	1859	975	1708	803	1065	1212	1124
ENSG00000084710	292	245	297	386	410	258	157	163	191
ENSG00000084731	561	304	557	396	503	320	384	452	351
ENSG00000084733	3071	2476	3127	2718	3276	2455	1917	1876	1824
ENSG00000084734	28	21	18	37	35	29	10	20	8
ENSG00000084754	2766	1810	2941	1781	2725	1853	2538	2593	2473
ENSG00000084764	229	164	261	223	274	196	220	278	246
ENSG00000084774	4415	2950	5150	3077	4753	2711	6364	6646	6399
ENSG00000085063+ENSG00000205177	810	923	857	843	928	827	995	930	948
ENSG00000085117	85	47	93	72	98	38	79	78	86
ENSG00000085185	944	1109	1255	1208	1273	941	732	738	704
ENSG00000085224	3566	2190	3535	2756	3806	2704	1608	1466	1493
ENSG00000085231	1624	1172	1610	1186	1615	1119	1365	1363	1384
ENSG00000085265	2	8	4	3	5	5	2	2	0
ENSG00000085274	373	335	387	351	372	351	292	316	283
ENSG00000085276	4165	3567	4277	3687	4185	3525	3352	3310	3003
ENSG00000085365	934	464	882	599	925	486	474	501	439
ENSG00000085377	1254	568	1270	721	1140	691	1097	1148	1111
ENSG00000085382	528	449	461	591	488	536	347	296	318
ENSG00000085415	1930	1250	2001	1345	1941	1301	1072	983	987
ENSG00000085433	3891	4428	3962	4347	3699	4401	3935	3846	3808
ENSG00000085449	764	655	815	796	860	759	570	484	515
ENSG00000085465	122	207	185	206	164	187	154	102	145
ENSG00000085491	831	353	834	420	781	454	630	617	605
ENSG00000085511	1409	706	1376	764	1421	700	1061	957	1053
ENSG00000085552	64	23	55	36	43	26	89	74	63
ENSG00000085563	184	232	204	305	204	259	118	115	83
ENSG00000085644	301	240	353	327	339	245	278	250	251
ENSG00000085662	1680	1433	1947	1178	1680	1180	1731	1949	1800
ENSG00000085719	3154	1380	3364	1528	3370	1422	2532	2264	2637
ENSG00000085721	1336	1050	1456	1202	1383	1171	1020	1063	1015
ENSG00000085733	4307	2945	5043	3298	5276	2459	3945	4025	3777
ENSG00000085741	45	17	40	48	33	16	25	50	21
ENSG00000085760	1626	1042	1487	1011	1742	936	1567	1324	1471
ENSG00000085788	1997	934	2042	1133	2002	942	1193	1227	1335
ENSG00000085831	151	98	154	109	179	79	251	207	213
ENSG00000085832	1388	966	1405	1129	1351	1002	813	818	740
ENSG00000085840	1058	949	1186	1117	1093	846	842	930	931
ENSG00000085871	4890	3924	4922	4195	4842	3799	3041	3305	3095
ENSG00000085872+ENSG00000141979+ENSG00000127526+ENSG00000105085	6253	8029	6932	8982	6959	6893	5181	5586	5213
ENSG00000085978	899	744	832	815	912	750	708	819	755
ENSG00000085982	405	336	420	381	414	347	423	397	374
ENSG00000085998	424	363	641	370	541	276	869	1033	854
ENSG00000085999	1099	662	1296	945	1224	703	1064	1172	1057
ENSG00000086015	1150	1265	1421	1516	1288	1133	1097	1035	1053
ENSG00000086061	5591	4663	5565	5229	5999	5049	6024	5972	5661
ENSG00000086062	1259	1800	1345	1886	1325	1660	866	969	892
ENSG00000086065	1016	644	977	886	978	769	681	748	721
ENSG00000086102	2182	1868	2483	2122	2453	1973	1922	1795	1849
ENSG00000086159	20	25	21	56	42	35	39	17	30
ENSG00000086189	953	643	1064	629	1123	678	853	836	853
ENSG00000086205	14	11	20	24	16	16	5	2	3
ENSG00000086232	3476	2500	3646	2482	3652	2401	3187	3217	3218
ENSG00000086288+ENSG00000187037+ENSG00000086289	74	80	86	98	85	73	24	30	23
ENSG00000086300	240	152	291	188	225	157	189	158	176
ENSG00000086475	1881	1519	2148	1498	1919	1380	1719	1751	1860
ENSG00000086504	1753	1373	2218	1540	2016	1102	1966	2407	2357
ENSG00000086506	32	2	32	12	30	2	42	61	42
ENSG00000086544	194	243	200	260	239	202	182	165	186
ENSG00000086548	14	21	21	37	26	24	13	18	14
ENSG00000086570	74	44	80	63	71	51	57	71	40
ENSG00000086589	1488	1459	1527	1363	1518	1501	1192	1358	1298
ENSG00000086598	3572	2884	3944	3017	4057	2514	3063	3075	3170
ENSG00000086619	583	382	594	471	567	417	345	383	362
ENSG00000086666	820	855	907	1000	855	941	584	581	545
ENSG00000086696	16	16	12	23	16	18	7	5	2
ENSG00000086712	2725	2943	2844	3375	2859	3066	1956	1880	1748
ENSG00000086717	141	141	165	222	180	155	79	85	82
ENSG00000086730	150	208	160	258	172	189	67	73	57
ENSG00000086758	14695	13114	15862	13190	15690	11601	12210	12029	12095
ENSG00000086827	968	542	1151	611	992	633	786	816	747
ENSG00000086967	32	52	35	68	49	51	12	16	10
ENSG00000087008	181	160	243	213	191	159	205	181	248
ENSG00000087053	1412	939	1405	1022	1448	1164	1043	1015	1013
ENSG00000087074	352	2498	448	2637	415	2318	487	495	498
ENSG00000087076	42	55	76	80	64	79	33	27	37
ENSG00000087077	1894	2301	2258	2445	2220	1998	1786	1960	1837
ENSG00000087085	2	21	15	26	18	23	49	35	39
ENSG00000087086	2972	11918	3278	12516	3300	11173	4531	5218	5069
ENSG00000087087	6389	4700	7207	5484	7308	4351	5498	5216	5230
ENSG00000087088	2165	1885	2449	2360	2626	1581	1654	1828	1796
ENSG00000087095	448	277	473	443	493	355	266	294	277
ENSG00000087111	2389	1846	2552	1835	2487	1607	2163	2518	2479
ENSG00000087116	424	300	493	370	488	222	408	395	299
ENSG00000087128	14	6	11	20	16	14	4	4	2
ENSG00000087152	1213	1032	1441	1267	1420	926	1154	1108	1059
ENSG00000087157	547	554	589	635	554	413	552	510	530
ENSG00000087191	2278	1714	2448	1856	2365	1666	2858	2855	2888
ENSG00000087206	1432	1416	1640	1658	1422	1450	1044	1013	846
ENSG00000087237	10	16	15	19	12	10	5	2	4
ENSG00000087245	73	31	51	29	62	11	96	109	122
ENSG00000087250	0	0	0	0	0	0	0	0	0
ENSG00000087253	379	271	440	249	425	246	209	244	250
ENSG00000087258	387	179	425	270	422	172	238	242	176
ENSG00000087263	1444	1280	1658	1319	1624	1209	1239	1286	1163
ENSG00000087266	633	496	669	587	621	415	597	661	550
ENSG00000087269	5696	4457	6013	4935	6401	3999	4873	4655	4672
ENSG00000087274	2494	2424	2960	2707	2979	2238	2245	2448	2445
ENSG00000087299	812	675	878	908	929	767	459	459	426
ENSG00000087301	636	498	707	504	661	521	336	266	311
ENSG00000087302	1965	1060	2001	1090	1884	1159	1881	1573	1839
ENSG00000087303	685	430	660	510	566	411	354	411	458
ENSG00000087338	801	683	1014	798	1003	716	505	517	522
ENSG00000087448	827	517	778	533	761	549	682	711	699
ENSG00000087460	20425	20364	21865	21356	20489	18748	16955	18156	16538
ENSG00000087470	4139	3566	4449	4006	4161	3466	3210	2947	2870
ENSG00000087494	1	6	16	9	5	13	2	8	1
ENSG00000087495	112	89	95	84	128	66	67	89	96
ENSG00000087502	1240	505	1236	664	1219	601	780	646	726
ENSG00000087510	165	87	166	112	172	65	99	101	91
ENSG00000087586	1638	1001	1728	1097	1670	987	1476	1551	1355
ENSG00000087589	51	171	49	206	62	174	21	22	25
ENSG00000087842	451	438	466	504	438	527	393	387	340
ENSG00000087884	8042	7850	8152	7403	8310	6572	7684	7172	7478
ENSG00000087903	425	428	373	525	402	419	245	256	222
ENSG00000087916	3	6	3	8	3	5	3	3	3
ENSG00000087995	926	864	984	926	927	796	703	603	636
ENSG00000088002	76	93	81	168	190	98	33	40	40
ENSG00000088035	1226	674	1246	798	1389	720	921	770	817
ENSG00000088038	3577	2577	3861	3023	3972	2197	2976	2966	2886
ENSG00000088053	42	91	44	103	49	77	20	15	19
ENSG00000088179	819	638	831	688	836	727	446	444	398
ENSG00000088205	3080	1946	3323	2032	3116	2010	2132	2149	2192
ENSG00000088247	17635	15186	19893	17646	21421	13309	11657	12247	12021
ENSG00000088256	911	793	959	989	1005	719	868	789	829
ENSG00000088280	255	178	280	218	257	150	220	256	216
ENSG00000088305	884	374	1029	454	1041	375	896	802	927
ENSG00000088320	4	8	11	20	15	11	0	3	3
ENSG00000088325	4542	3729	4773	3933	4494	3564	3478	3647	3644
ENSG00000088340	188	246	233	259	231	221	444	450	486
ENSG00000088356	467	756	529	645	435	589	527	519	446
ENSG00000088367	474	231	587	259	556	180	399	429	422
ENSG00000088386	24	45	43	79	65	40	15	13	13
ENSG00000088387	860	463	926	582	843	532	675	660	607
ENSG00000088448	1223	948	1344	1219	1300	1091	857	869	857
ENSG00000088451	440	229	504	319	378	258	318	303	357
ENSG00000088538	1323	1295	1525	1607	1513	1443	914	926	919
ENSG00000088543	82	52	80	61	96	47	91	110	132
ENSG00000088682	630	430	702	389	599	318	829	873	805
ENSG00000088726	31	44	45	69	69	44	12	16	12
ENSG00000088727	215	215	207	258	221	208	173	217	188
ENSG00000088756	144	153	151	229	171	151	77	91	94
ENSG00000088766	879	660	887	710	867	702	727	698	642
ENSG00000088782	0	0	0	0	0	0	0	0	0
ENSG00000088808	781	803	861	988	942	840	654	729	646
ENSG00000088812	1460	1156	1418	1200	1437	1095	1353	1347	1264
ENSG00000088826	231	347	304	360	305	302	206	207	183
ENSG00000088827	6	10	3	14	8	8	5	3	1
ENSG00000088832	4119	2962	4668	3012	4333	2651	3442	3864	3650
ENSG00000088833+ENSG00000196209+ENSG00000258950	1184	1131	1414	1156	1360	1034	1311	1271	1230
ENSG00000088836	147	117	233	124	164	82	357	373	350
ENSG00000088854	548	416	644	567	687	466	356	378	383
ENSG00000088881	287	175	312	193	289	162	342	319	276
ENSG00000088882	0	1	0	0	0	0	2	0	0
ENSG00000088888	1214	716	1463	850	1362	632	953	1066	1001
ENSG00000088899	414	332	533	343	463	261	389	364	377
ENSG00000088926	19	17	12	25	10	16	6	4	1
ENSG00000088930	3180	2558	3436	2358	3089	2648	2818	2648	2704
ENSG00000088970	1798	2085	1819	2079	1734	1959	2368	2485	2475
ENSG00000088986	2747	1570	2470	1601	2641	1612	2903	3104	3128
ENSG00000088992	263	116	237	164	314	121	160	183	208
ENSG00000089006+ENSG00000125850	5210	5027	5507	5541	5394	5203	4365	4633	4373
ENSG00000089009	13282	13834	13683	12746	12573	12597	14123	14267	13346
ENSG00000089012	7	21	10	27	24	16	8	10	9
ENSG00000089022	702	593	680	664	657	579	541	451	510
ENSG00000089041	51	77	66	87	75	64	19	19	15
ENSG00000089048	1709	1285	1971	1306	2158	1286	923	822	815
ENSG00000089050	549	333	565	385	619	301	361	355	398
ENSG00000089053	4022	2710	4080	2856	4232	2737	4113	4321	4083
ENSG00000089057	1381	1114	1573	1122	1467	946	1126	1172	1155
ENSG00000089060	221	240	213	307	279	190	195	203	292
ENSG00000089063	1083	556	1080	540	1014	622	804	889	876
ENSG00000089091	107	124	105	166	122	116	84	76	83
ENSG00000089094	1814	1250	2089	1493	1988	1309	1346	1359	1383
ENSG00000089101	95	150	127	211	137	125	42	63	43
ENSG00000089116	0	0	0	0	0	0	0	0	0
ENSG00000089123	638	514	654	659	633	596	489	432	391
ENSG00000089127	3	1	4	4	4	4	2	2	2
ENSG00000089154	5578	4895	6429	4956	5879	4276	6281	6255	6087
ENSG00000089157	16217	25874	18545	22629	15369	21113	22988	26289	25024
ENSG00000089159	1121	1089	1343	1525	1453	1035	1153	1200	1151
ENSG00000089163	50	73	57	108	77	74	51	46	32
ENSG00000089169	134	153	143	167	176	139	57	39	52
ENSG00000089177	532	276	559	382	588	361	416	322	368
ENSG00000089195	979	732	950	792	1132	699	723	818	677
ENSG00000089199	16	17	15	22	19	17	7	17	10
ENSG00000089220	3554	2304	3842	2368	3678	1954	3634	3698	3622
ENSG00000089225	16	12	10	18	8	16	3	3	3
ENSG00000089234	487	574	479	613	555	549	313	350	350
ENSG00000089248	783	1405	933	1655	941	1461	757	841	740
ENSG00000089250	178	191	162	294	204	195	54	44	49
ENSG00000089280	18052	14932	21630	18274	25266	14495	15447	14961	14147
ENSG00000089289	668	728	708	812	717	728	471	523	432
ENSG00000089327	1080	854	1194	917	1127	679	1193	1436	1372
ENSG00000089335	469	349	592	498	437	437	342	414	344
ENSG00000089336+ENSG00000249115	790	352	912	480	948	294	1003	1148	992
ENSG00000089356	12	10	7	25	15	11	9	5	6
ENSG00000089472	96	64	97	82	97	74	56	57	47
ENSG00000089486	682	702	811	699	764	710	790	851	780
ENSG00000089505+ENSG00000254788+ENSG00000217555	584	609	646	550	558	525	555	708	614
ENSG00000089558	77	66	94	105	96	67	61	61	77
ENSG00000089597	7429	6483	8625	6325	8077	5787	8164	8794	8508
ENSG00000089639	170	83	194	101	177	89	253	216	200
ENSG00000089682	1327	790	1287	878	1327	836	836	804	787
ENSG00000089685	2851	2558	3069	2755	2826	2332	2715	2665	2522
ENSG00000089692	8	8	7	7	7	4	13	11	15
ENSG00000089693+ENSG00000256541	4242	3638	4663	3877	4837	3099	4070	4372	3745
ENSG00000089723	139	92	150	108	139	97	93	122	158
ENSG00000089737	3349	2771	3669	2945	3449	2949	3395	3396	3319
ENSG00000089775	1280	950	1391	1015	1331	860	1082	959	948
ENSG00000089818	1974	2137	2200	2393	2320	1992	1696	1458	1548
ENSG00000089847	57	120	85	178	117	112	63	87	44
ENSG00000089876	1481	1068	1600	1162	1695	1056	1305	1285	1137
ENSG00000089902	1123	950	1201	1053	1087	886	846	836	847
ENSG00000089916+ENSG00000258454	1019	857	1192	1029	1048	846	791	809	786
ENSG00000090006	559	548	629	609	502	524	580	755	738
ENSG00000090013	222	249	199	248	190	177	233	278	264
ENSG00000090020	718	601	866	709	904	478	671	674	689
ENSG00000090054	1435	1190	1368	1253	1288	1299	1200	1098	1079
ENSG00000090060	6930	4178	7342	4580	7197	4617	4809	4510	4672
ENSG00000090061	3011	2977	3573	3477	3501	2836	2482	2393	2249
ENSG00000090104	0	0	0	0	0	0	0	0	0
ENSG00000090238	66	133	78	113	74	106	129	105	131
ENSG00000090263	645	568	725	494	664	488	764	661	724
ENSG00000090273	3291	2434	3803	3103	3984	2145	2944	3063	2879
ENSG00000090316	1689	1842	2152	2014	2021	1598	2221	2197	2064
ENSG00000090339	47	54	68	87	68	63	27	26	35
ENSG00000090372	2120	2310	2675	2702	2477	2101	1990	2266	2071
ENSG00000090376	165	151	185	141	201	137	97	89	117
ENSG00000090382	8	21	14	27	17	14	4	6	8
ENSG00000090402	15	18	16	22	14	17	4	6	7
ENSG00000090432	307	339	354	335	348	357	383	441	435
ENSG00000090447	1018	994	1048	1113	1286	819	739	753	776
ENSG00000090470	642	380	775	486	846	366	443	480	419
ENSG00000090487	904	707	948	803	875	717	685	697	638
ENSG00000090512	5	1	3	7	3	4	1	0	3
ENSG00000090520	1494	1579	1818	1751	1914	1584	1590	1431	1464
ENSG00000090530	103	116	137	166	181	128	87	121	124
ENSG00000090534	4	9	9	9	11	10	5	5	10
ENSG00000090539	30	26	42	20	50	13	30	64	34
ENSG00000090554	41	39	53	95	52	41	20	12	11
ENSG00000090565	1150	1023	1321	1317	1513	913	1473	1295	1390
ENSG00000090581	453	593	553	865	573	510	434	509	491
ENSG00000090621	7607	6575	8230	7002	8405	5811	7629	7667	7264
ENSG00000090659	14	24	32	12	12	8	6	2	4
ENSG00000090661	378	262	470	375	494	261	277	371	351
ENSG00000090674	258	425	330	482	281	311	403	475	389
ENSG00000090686	2166	1623	2572	2088	2685	1829	1619	1644	1470
ENSG00000090776	1658	1266	1984	1240	2176	1073	1261	1408	1305
ENSG00000090857	1330	1403	1487	1440	1320	1243	1203	1219	1086
ENSG00000090861	3167	4664	3614	4945	3508	4626	3500	3872	3743
ENSG00000090863	2126	2448	2633	2585	2390	2449	1583	1621	1535
ENSG00000090889	1509	998	1676	1173	1774	1010	1175	1238	1188
ENSG00000090905	2857	2549	3115	2892	3179	2656	1951	1889	1944
ENSG00000090920	64	346	98	322	88	215	91	94	56
ENSG00000090924	645	440	730	477	710	357	642	631	633
ENSG00000090932	81	69	114	74	94	66	115	153	124
ENSG00000090971	529	364	596	404	678	234	463	584	475
ENSG00000090975	346	235	412	285	443	193	412	417	400
ENSG00000090989	638	395	654	476	748	409	648	580	603
ENSG00000091009+ENSG00000091010	2168	1974	2269	2255	2295	2114	1218	1101	1167
ENSG00000091039	1932	976	1952	1120	1807	1059	1121	984	1038
ENSG00000091106	101	154	125	230	133	185	101	86	73
ENSG00000091127	2489	1401	2316	1806	2447	1500	1474	1306	1360
ENSG00000091128	47	74	47	92	58	72	17	15	17
ENSG00000091129	319	245	334	265	348	261	172	156	142
ENSG00000091136	1590	800	1757	840	1641	773	1144	1037	1181
ENSG00000091137	35	45	43	57	34	24	22	17	21
ENSG00000091138	11	20	18	30	21	16	7	10	6
ENSG00000091140	2668	1367	2684	1552	2761	1470	1980	1971	2173
ENSG00000091157	385	264	406	323	482	276	292	245	292
ENSG00000091164	857	764	792	854	824	722	669	722	696
ENSG00000091181	22	27	31	46	26	39	8	6	6
ENSG00000091262	164	119	216	174	216	135	158	115	142
ENSG00000091317	1121	637	1220	746	1123	709	631	613	621
ENSG00000091409	387	153	355	214	375	189	186	127	167
ENSG00000091428	256	162	275	220	253	184	113	150	113
ENSG00000091436	1117	958	1304	1094	1219	959	640	808	641
ENSG00000091482	5	8	6	7	4	8	2	5	2
ENSG00000091483	1155	637	1289	609	1155	604	1269	1240	1348
ENSG00000091490	278	303	282	354	252	358	171	199	165
ENSG00000091513+ENSG00000242337	126	114	106	169	125	144	57	70	53
ENSG00000091527	5509	4321	5868	4631	6082	4061	4485	4021	4123
ENSG00000091536	52	62	44	79	69	45	33	50	39
ENSG00000091542	3870	3140	4359	3592	4797	2839	2304	2349	2363
ENSG00000091583	14	24	19	39	26	29	5	2	7
ENSG00000091592+ENSG00000253071+ENSG00000170233	158	137	165	169	174	144	135	121	136
ENSG00000091622	194	164	188	207	222	120	172	194	133
ENSG00000091640	464	471	536	497	575	371	525	513	556
ENSG00000091651	1114	1501	1290	1738	1265	1397	1071	986	966
ENSG00000091656	2531	1053	2560	1225	2393	1152	1175	987	1159
ENSG00000091664	10	7	8	18	19	7	1	2	3
ENSG00000091704	10	6	12	14	12	15	4	1	2
ENSG00000091732	660	715	717	757	723	629	640	602	621
ENSG00000091831	205	239	244	338	266	259	136	114	110
ENSG00000091844	136	124	146	130	137	140	43	101	58
ENSG00000091879	65	59	57	86	89	78	58	39	36
ENSG00000091947	177	209	246	280	195	205	208	257	211
ENSG00000091972	5	9	11	17	10	13	2	2	0
ENSG00000091986	69	100	88	70	81	76	70	76	49
ENSG00000092009	0	1	0	2	0	1	3	4	0
ENSG00000092010	570	265	611	311	610	281	448	463	521
ENSG00000092020	941	1084	937	1161	939	1143	632	580	482
ENSG00000092054	8	9	3	13	9	8	5	4	3
ENSG00000092067	0	0	0	0	0	0	0	0	0
ENSG00000092068	210	136	207	156	210	134	146	132	135
ENSG00000092094	1005	732	1037	992	931	571	1156	1026	1144
ENSG00000092096	52	33	60	49	73	14	120	107	81
ENSG00000092098	498	455	594	447	558	352	606	595	659
ENSG00000092108	1787	1250	1986	1205	1653	1422	1465	1204	1333
ENSG00000092140	999	600	985	760	929	652	704	664	558
ENSG00000092148	4528	3384	4902	3751	4825	3482	3712	3148	3274
ENSG00000092199	21830	15637	22945	17126	22969	15269	18193	19767	18463
ENSG00000092200	115	135	113	171	148	148	53	45	65
ENSG00000092201	8034	5130	8263	5420	8958	5274	6643	6325	6475
ENSG00000092203	1136	1246	1314	1349	1278	1041	1100	1031	1038
ENSG00000092208	378	285	461	329	391	318	406	343	343
ENSG00000092295	19	35	28	35	56	38	57	34	42
ENSG00000092330	207	170	286	137	241	130	257	323	267
ENSG00000092345	15	23	21	32	36	14	7	5	2
ENSG00000092377	53	53	68	71	53	59	41	29	43
ENSG00000092439	1751	1244	1641	1522	1723	1415	1173	943	989
ENSG00000092445	700	436	717	489	736	342	731	655	599
ENSG00000092470	698	547	756	708	744	601	454	431	431
ENSG00000092531	728	451	775	564	827	475	480	389	434
ENSG00000092607	10	28	20	31	31	41	20	9	14
ENSG00000092621	5521	11118	6337	10787	6125	9818	5466	5962	5587
ENSG00000092758	19	19	12	28	15	17	59	31	25
ENSG00000092820	2859	2725	2979	2828	3266	2283	2029	2096	2116
ENSG00000092841+ENSG00000196465+ENSG00000257309	6066	3742	6062	4003	6619	3580	7341	7273	9900
ENSG00000092847	1420	735	1788	863	1680	767	1061	872	1005
ENSG00000092850	6	7	10	14	9	7	12	13	6
ENSG00000092853	3026	2703	3100	3204	3446	2884	1207	1124	1223
ENSG00000092871	780	707	889	881	844	695	468	420	427
ENSG00000092929	38	29	24	53	33	36	10	15	18
ENSG00000092931	367	356	432	497	441	347	266	251	280
ENSG00000092964	866	562	1057	534	1055	522	406	335	398
ENSG00000092969	78	133	70	159	80	143	40	37	42
ENSG00000092978	718	691	743	739	770	712	420	383	441
ENSG00000093000	3503	2902	3896	3018	3829	3136	2274	2445	2317
ENSG00000093009	2090	1710	2291	1757	2220	1715	2167	2029	2056
ENSG00000093010	1091	1049	1511	1132	1484	929	1569	1459	1390
ENSG00000093134	1	2	2	5	6	5	0	0	0
ENSG00000093144	1961	969	2225	1110	2044	1045	1333	1504	1479
ENSG00000093167	1457	1365	1414	1558	1559	1425	985	1102	1028
ENSG00000093183	1114	903	1275	997	1172	820	1103	1116	1117
ENSG00000093217	1033	638	1157	844	1162	701	750	766	715
ENSG00000094631	805	541	744	644	760	503	1136	1103	944
ENSG00000094661	0	0	0	0	0	0	0	0	0
ENSG00000094755	21	34	20	48	32	39	14	10	10
ENSG00000094796	0	0	0	0	0	0	0	0	0
ENSG00000094804	2362	3087	2511	3371	2485	3082	1717	1620	1790
ENSG00000094841	202	114	178	127	219	105	172	172	173
ENSG00000094880	1491	1352	1590	1384	1516	1273	1226	1299	1398
ENSG00000094914	1607	1135	1665	1071	1977	925	1842	2194	1968
ENSG00000094916	4352	5441	4740	5678	4645	4959	1863	1610	1745
ENSG00000094963	12	8	12	13	14	15	3	1	6
ENSG00000094975	913	967	1012	1037	1086	1138	767	675	698
ENSG00000095002	2901	1665	3069	1817	3105	1731	2235	2338	2497
ENSG00000095015	524	399	635	452	581	380	340	321	330
ENSG00000095059	668	577	777	629	726	481	749	778	730
ENSG00000095066	208	204	277	269	262	188	359	333	357
ENSG00000095110	19	21	31	15	29	30	12	7	16
ENSG00000095139	4438	2642	4665	2890	4649	2565	2990	2723	3143
ENSG00000095203	465	290	515	349	586	368	387	290	318
ENSG00000095209	1080	825	1171	937	998	825	884	839	895
ENSG00000095261	32	36	49	56	50	52	18	9	24
ENSG00000095303	6	7	6	24	11	9	6	1	6
ENSG00000095321	422	192	513	225	491	189	603	580	568
ENSG00000095370	38	60	26	53	41	57	20	13	14
ENSG00000095380	1447	1140	1578	1161	1400	968	1527	1528	1624
ENSG00000095383	126	126	122	175	135	139	62	100	83
ENSG00000095397	628	512	800	591	736	502	775	864	821
ENSG00000095464	54	46	56	52	64	48	27	18	30
ENSG00000095485	1281	865	1408	1085	1422	909	1047	968	967
ENSG00000095539	265	196	318	257	308	186	247	319	354
ENSG00000095564	3060	2374	3068	2530	2882	2644	2129	2263	2143
ENSG00000095574	1002	635	981	773	912	692	449	451	481
ENSG00000095585	30	41	47	62	38	42	15	19	13
ENSG00000095587+ENSG00000251063	140	159	143	182	147	185	93	63	82
ENSG00000095596	113	17	97	17	115	7	148	195	120
ENSG00000095627	30	27	28	42	31	33	3	7	9
ENSG00000095637+ENSG00000212950	322	392	367	458	390	379	192	240	255
ENSG00000095713	91	119	104	140	111	115	95	125	86
ENSG00000095739	451	465	441	413	403	458	475	492	478
ENSG00000095752	12	15	13	27	22	14	9	14	7
ENSG00000095777	345	258	358	318	373	241	171	131	117
ENSG00000095787	4645	3667	5317	4282	4845	3872	3387	3201	3297
ENSG00000095794	376	611	410	492	416	653	310	228	314
ENSG00000095906	835	708	994	823	923	689	858	984	929
ENSG00000095917	0	0	2	1	0	0	0	0	0
ENSG00000095932	1	5	0	7	2	8	10	0	0
ENSG00000095970	0	3	0	0	0	2	0	0	0
ENSG00000095981	0	0	0	0	0	0	0	1	0
ENSG00000096006	2	5	6	8	5	1	1	1	2
ENSG00000096060	1772	1472	1978	1743	2072	1488	1407	1243	1334
ENSG00000096063	5416	2588	5783	3050	5463	2923	4047	3377	3732
ENSG00000096070	1117	846	1184	1073	1181	881	914	881	967
ENSG00000096080	509	386	543	380	428	318	590	734	663
ENSG00000096088	11	10	4	10	8	13	7	1	1
ENSG00000096092	264	126	273	195	300	129	208	256	262
ENSG00000096093	555	373	544	424	518	372	445	442	489
ENSG00000096150	0	0	0	0	0	0	0	0	0
ENSG00000096155	0	0	0	0	0	0	0	0	0
ENSG00000096171	0	0	0	0	0	0	0	0	0
ENSG00000096264	9	12	9	17	6	10	2	2	2
ENSG00000096384	27613	18975	29960	18945	29569	17515	27765	28999	27103
ENSG00000096395	8	4	10	11	9	4	4	3	2
ENSG00000096401	2982	2077	2930	2199	2910	2280	1911	1697	1942
ENSG00000096433	1892	1131	2073	1231	2087	978	2633	2893	2732
ENSG00000096654	195	143	243	167	198	167	174	126	135
ENSG00000096696	7053	5322	7600	5567	7619	4972	5603	5594	5475
ENSG00000096717	2484	1943	2437	2278	2547	2156	1506	1328	1476
ENSG00000096746	8396	11527	9683	13678	10928	11133	6273	6078	6151
ENSG00000096872	745	720	729	890	833	753	634	438	507
ENSG00000096968+ENSG00000234534	353	259	409	331	366	293	224	298	231
ENSG00000096996	34	51	43	91	63	67	12	10	16
ENSG00000097007	2366	2533	2663	2764	2596	2424	1754	1725	1659
ENSG00000097021	1175	1183	1234	1430	1259	1171	1142	1353	1283
ENSG00000097033	1779	1251	1758	1498	1685	1320	1150	1216	1218
ENSG00000097046	2118	1467	2330	1498	2089	1324	1469	1346	1450
ENSG00000097096	388	335	429	449	451	369	189	163	164
ENSG00000099139	727	658	761	857	735	761	434	408	489
ENSG00000099194+ENSG00000256545	10756	8709	11190	8378	10960	7865	9038	9167	8995
ENSG00000099203	535	664	667	730	628	574	582	675	616
ENSG00000099204	3348	2400	3588	2566	3325	2330	2228	2144	2448
ENSG00000099219	1298	821	1397	1033	1252	970	839	806	849
ENSG00000099246	1009	555	912	643	982	721	561	672	596
ENSG00000099250	905	700	1026	733	1044	915	698	687	595
ENSG00000099251	175	106	178	122	167	106	119	138	151
ENSG00000099256	62	60	66	82	85	65	40	29	46
ENSG00000099260	5	12	7	15	6	4	2	8	5
ENSG00000099282	409	287	442	326	390	207	346	333	365
ENSG00000099284	2008	1086	2095	1109	1938	950	1554	1602	1606
ENSG00000099290	2573	2458	2564	2622	2536	2311	2631	2574	2553
ENSG00000099308	575	494	703	556	687	410	504	577	570
ENSG00000099326	438	517	483	625	472	483	536	487	469
ENSG00000099330	126	126	175	111	127	95	145	188	119
ENSG00000099331	1977	1630	2148	1941	2236	1395	1746	1871	1744
ENSG00000099337	4	2	2	4	2	10	2	1	2
ENSG00000099338	305	106	135	160	150	100	57	65	59
ENSG00000099341	2834	2694	3222	2456	2881	2263	3194	3512	3316
ENSG00000099364	1845	840	2252	1008	2296	735	1579	1462	1286
ENSG00000099365	14	13	12	33	24	23	18	12	12
ENSG00000099377	23	27	32	45	27	22	59	57	48
ENSG00000099381	2901	2682	3356	3184	3426	2214	2576	2734	2444
ENSG00000099385	999	773	1037	987	1173	733	840	899	755
ENSG00000099399	352	279	381	263	408	277	305	298	258
ENSG00000099617	35	35	30	57	49	40	29	29	31
[truncated: 49,283 more rows]
